# Supplementary material for: Daily Profile of miRNAs in the Rat Colon and In Silico Analysis of Their Possible Relationship to Colorectal Cancer
Source: Biomedicines. 2025 Jul 31;13(8):1865. doi: 10.3390/biomedicines13081865 (PMC12383367; doi:10.3390/biomedicines13081865)
Supplement: Supplementary file 1 [file biomedicines-13-01865-s001.zip]

Archive with 8 entries (8 files):
- biomedicines-3763672 Supplementary figures.pdf
- biomedicines-3763672 Table S1.pdf
- biomedicines-3763672 Table S2.pdf
- biomedicines-3763672 Table S3.xlsx
- biomedicines-3763672 Table S4.pdf
- biomedicines-3763672 Table S5.pdf
- biomedicines-3763672 Table S6.xls
- biomedicines-3763672 Table S7.xls
