# Supplementary material for: Daily Profile of miRNAs in the Rat Colon and In Silico Analysis of Their Possible Relationship to Colorectal Cancer
Source: Biomedicines. 2025 Jul 31;13(8):1865. doi: 10.3390/biomedicines13081865 (PMC12383367; doi:10.3390/biomedicines13081865)
Supplement: Supplementary file 1 [file biomedicines-13-01865-s001.zip › biomedicines-3763672 Table S3.xlsx]

## Sheet: Mature miRNA
Identifier	Co1 Counts	Co2 Counts	Co3 Counts	Co4 Counts	Co5 Counts	Co6 Counts
rno-miR-410-5p	3	2	0	0	0	0
rno-miR-129-5p	884	968	904	817.667	814	841
rno-miR-181c-5p	167	144	161	177	190	143
rno-miR-362-3p	73	93	68.5	65	80	68
rno-miR-3084c-5p	0.4	0	0.2	0.2	0	0
rno-miR-3590-3p	7	8	2	5	4	0
rno-miR-24-3p	53175.9	58518.3	61287.6	53249.9	54348.6	57293.8
rno-miR-320-5p	2.43182	1	1	3	1	3
rno-miR-3543	285.167	378.667	341.667	334.333	347.5	309.667
rno-miR-743a-5p	2	0	0	1	0	0
rno-miR-299b-3p	0	0	1	0	0	0
rno-miR-431	16	25.5	14.5	24.5	29.5	22
rno-miR-125b-5p	20093.1	24248	25498.5	22757.4	25302.8	24093
rno-miR-151-3p	17366	19986.4	19959	19967.6	18460.8	20055.2
rno-miR-3559-3p	1327	1698.5	1529	1481.5	1530	1439.83
rno-miR-144-3p	33	35	28	23	33	12.5
rno-miR-149-5p	1065	1352.5	1115.5	1218	1143.5	1169
rno-miR-26a-5p	175389	192684	183273	169359	178837	169361
rno-miR-376a-5p	4.75	1	7	11	4	3
rno-miR-673-5p	1	3	5	2	3	0
rno-miR-743b-3p	0.2	0	0	2	1	0
rno-miR-30e-3p	6754.07	7955.41	7087.82	7269.2	7390.25	7407.33
rno-miR-7a-5p	30704.8	36577.6	37610.8	37560.8	32759	30099.9
rno-miR-31b	84.5	80	24.3333	69	33	38.5
rno-miR-20b-3p	4	4	2	4	2	1
rno-miR-483-3p	3	0	2	8	0	2
rno-miR-543-5p	0	0	0	1	1	1
rno-miR-1298	12	40	17	10	20	25
rno-miR-218a-1-3p	0	1	0	2	1	0
rno-miR-22-3p	16505.5	18018.3	18931	16551.3	17709.9	16914
rno-miR-300-3p	123	135	139.417	109	158.5	119.5
rno-miR-181a-1-3p	163.5	196	182	198	170.5	162
rno-miR-350	22	18	20	26.8889	18	12
rno-miR-219a-5p	2	4	4	1	7	7
rno-miR-365-5p	0	0	0	0	0	0.333333
rno-miR-24-2-5p	8676.65	9726.46	10001.8	9197.83	8563.38	8737.28
rno-miR-134-5p	200.5	243.333	183	194.333	245.833	234
rno-miR-127-3p	3638.5	4458.33	4073	4128.5	3953.5	4155
rno-miR-329-5p	15	30	19	20	33	19
rno-miR-3587	190.669	184.767	201.761	178.276	200.675	181.25
rno-miR-743a-3p	0	0	0	2	0	0
rno-miR-342-3p	461.5	525	502	454.5	372	225
rno-miR-34c-5p	133	198	174	154.5	192.5	120.5
rno-miR-182	22296.2	25564.8	25686.6	25449.1	24405.1	22941.7
rno-miR-3583-5p	0	0	2	0	0	0
rno-miR-615	0	1	1	0	0	0
rno-miR-7a-1-3p	97.3333	80	108	109	113.167	83
rno-miR-298-3p	1	2	0	3	3	0
rno-miR-490-5p	105	135.75	120.167	150.737	147.917	112.417
rno-miR-27a-3p	56860.1	53707	53611.6	51774.2	52078.3	51246.4
rno-let-7g-5p	177422	189744	201044	195279	195679	179099
rno-miR-3574	312	270	328	270.5	315	245.5
rno-miR-489-5p	0	3	0	0	0	1
rno-miR-146a-5p	19418.5	21826.8	22642.3	20967.2	26521.4	17960
rno-miR-23b-3p	6997.78	7430.7	9361.36	8026.4	8857.55	7732.14
rno-miR-3579	10	11	6	7	6	20
rno-miR-18a-3p	10	15	25	13	21	30
rno-miR-144-5p	16	21	6	8	12	14
rno-miR-9a-3p	63	79	74.25	64.4286	55	59.5
rno-miR-100-5p	22932	24659	27395.2	25098.8	26108	25895.5
rno-miR-142-5p	6753.28	8153.7	6548.49	6263.12	3738.02	2512.56
rno-miR-201-3p	3	4	2	4	1	7
rno-miR-381-5p	1	0	0	0	0	0
rno-miR-99a-3p	3	3	4	1	2	10
rno-miR-3072	1	0	0	1	2	1
rno-miR-136-3p	84	103	88	86	83	93
rno-miR-191a-5p	50716.8	56388.4	51040.4	50618.9	50288	45472.3
rno-miR-1843b-3p	15.5	25.5	18	8.5	10	9.5
rno-miR-22-5p	1190.5	1386.33	1468	1250	1282.75	1248.5
rno-miR-145-3p	33782.4	36171.8	39580.6	32915.8	34483.5	34415.1
rno-miR-6318	3.33333	3	3	2	1	6
rno-miR-3099	4.53333	4	8	4	8	7
rno-miR-126a-5p	1723.33	1710.47	1763.75	1445	1949.15	1592.24
rno-miR-331-5p	8	6	6	7	17.0769	9.32692
rno-miR-187-3p	115.2	131.8	120	89.4	97.2	80.4
rno-let-7c-2-3p	1333.96	1521.2	1552.25	1425.45	1449.5	1520.33
rno-miR-132-5p	229.5	198	237	212	228	226
rno-miR-32-3p	61.125	58.5	59.5	60	46	55
rno-miR-2985	0	0	0	0	0	0.166667
rno-miR-632	0	0	1	0	0	0
rno-miR-30c-2-3p	639.694	688.167	711.167	706.667	748.417	766.417
rno-miR-1306-3p	28	9	31	14.3333	26	29
rno-miR-3578	74	94	91.5	81	80	88
rno-miR-6315	5	16	17	15	18	11
rno-miR-30c-1-3p	108.667	94.3333	102.778	89.9167	109	125.333
rno-miR-154-3p	3	1	1	2	1	1
rno-miR-107-5p	0	1	0	0	0	0
rno-miR-150-3p	81	112	66	66	37	26.8333
rno-miR-652-3p	1024	1178	1162	1155.5	1195	1042.5
rno-miR-743b-5p	0	0	1	0	0	1
rno-miR-19b-1-5p	0	3	0	4	1	0
rno-miR-323-5p	1	0	1	0	0	0
rno-miR-871-5p	0	0	0	0	0	0
rno-miR-3596b	15718.7	19178.7	17226.3	12684	15872.9	16364.9
rno-miR-3068-3p	203	210	230	273	258.25	216
rno-miR-449a-3p	0	0	0	0	0	0
rno-miR-873-3p	2	2	0	0	3	0
rno-miR-193a-3p	10	6.2	7.5	6.4	13.45	4
rno-miR-466d	0	0	0	0	0	0
rno-miR-139-5p	11764.9	13540.2	13779.9	12495.9	11801.6	11758.7
rno-miR-412-5p	1	3	6	2	1	2
rno-miR-6324	5	3	0	2	0	0
rno-miR-345-3p	271	346.5	427	332	288.5	378
rno-miR-1306-5p	34	21	24	16	26	13
rno-miR-3589	716	729	847.5	790	763	708.75
rno-miR-3573-5p	0	0.5	2	0	1	1
rno-miR-3065-3p	115	150.343	137.5	138.2	136.5	184.25
rno-miR-463-3p	0	0	0	0	0	0
rno-miR-132-3p	411.333	352	445	399	372	333
rno-miR-3544	3	2	5	4	6	3
rno-miR-217-5p	11	19	10	9	6.5	3
rno-miR-6328	3	1	12	11	4	10
rno-miR-542-3p	95.75	104.857	96.6	107	114.273	131.7
rno-miR-181a-5p	16363.1	17944.6	16363.1	15558.5	16389.2	14990.3
rno-miR-880-3p	0	0	0	0	0	0
rno-miR-141-3p	3911.98	3788.42	3317.42	3613.9	3786.25	3117.92
rno-miR-148b-3p	7519.67	8776.36	9520.83	9566.83	9517.07	8522.97
rno-miR-451-5p	145.667	118.833	79	72	150.5	90
rno-miR-212-3p	19	14	19	12	7.5	13
rno-miR-181b-1-3p	9.0625	7	7	12	9.11111	7
rno-miR-3542	1	2	2.66667	3	1	4.66667
rno-miR-331-3p	115.5	129.5	104.5	121	137.5	103
rno-miR-484	77	558.167	405.309	385.75	255.25	395.167
rno-miR-34c-3p	5.5	6	6	11.5	8	3
rno-miR-26b-3p	39	41	44	49	49	45
rno-let-7f-1-3p	216.5	200.5	224	219.5	208.5	184.833
rno-miR-411-3p	91.5	129.5	121.5	101.5	111.5	154
rno-miR-181b-5p	3139.42	3142.45	3113.75	2909.83	3276.9	2846
rno-miR-323-3p	166	171	145	148	156.5	157
rno-miR-433-5p	0	2	2	2	1	3
rno-miR-210-5p	4	1	3	2	6	2
rno-miR-1193-3p	13	17	21	17	15	22
rno-miR-299a-5p	1	0	1	3	0	3.5
rno-miR-497-3p	1	4	0	1	0	0
rno-miR-98-5p	2796.48	2933.59	3092.43	2689.49	2844.43	3108.24
rno-let-7c-5p	100403	101865	106127	100223	107381	106729
rno-miR-100-3p	12	8	13	5.33333	5	7
rno-miR-129-2-3p	11.6429	13.5	11.5	8	7	5
rno-miR-379-5p	804.833	1079.17	1012.17	945.5	979.667	1100
rno-miR-495	102	106	133	114	107	113.5
rno-miR-410-3p	28	8.5	25	11	22.5	15
rno-miR-293-5p	0	0	0	1	0	0
rno-miR-21-3p	40	33	48	34	46.1667	29
rno-miR-802-3p	2.5	2	0	0	1	0
rno-miR-133c	602.333	663	691.333	580.333	768.533	559.667
rno-let-7d-3p	3725	5000.5	4275.75	2860.67	3504	4379.58
rno-miR-29c-5p	136.5	121	126.167	164	136.5	124.833
rno-miR-201-5p	16	21	18	17	11	15
rno-miR-370-5p	3.75	4	3	0	3	1
rno-miR-374-5p	1462.9	1475.32	1512.3	1306.62	1590.48	1371.7
rno-miR-409b	755	903	791	593.5	659.667	775.4
rno-let-7b-3p	427	460.617	446.5	398.333	424	448.167
rno-miR-3473	2.03869	4.19643	3.75	3.62202	1.125	2.375
rno-miR-216a-5p	6	4.33333	9	5	6	7
rno-miR-139-3p	266.333	210.25	280.375	231.833	206.333	261.935
rno-miR-501-5p	0	0	0	0	0	1
rno-miR-3575	0	0	0	0	0	0
rno-miR-668	8	2	8	5	6	9
rno-miR-140-3p	5126.2	5297.12	4920.92	5635.33	6113	5046.17
rno-miR-30a-5p	39271.1	44199.3	46442.2	45182.4	52177.9	41855.5
rno-miR-216a-3p	2	2	1	2	0	1
rno-miR-152-3p	16997.7	16740.2	18061.2	17997.6	19279.8	16732.4
rno-miR-346	3	1	2	0	5	5
rno-miR-3584-3p	0	2	2	1	0	1
rno-miR-151-5p	228.25	250.733	256.8	273.133	267.6	227.75
rno-miR-423-5p	2133.5	2381.75	2625.5	2376.45	2399.27	2466.33
rno-miR-3064-5p	12.2222	10.1111	15	15.3333	7	8
rno-miR-218b	929	925.45	1074	982.667	1032.17	1028.08
rno-miR-369-3p	28	23	33.3333	27	41.5	28.5
rno-miR-17-1-3p	19	25	34	13	12.5	23
rno-miR-483-5p	2	0	4	1	0	2
rno-miR-1247-3p	3	1	3	2	3	3
rno-miR-221-5p	115	91	109	104	129	87
rno-miR-99a-5p	82857.2	95956.5	95570.7	92730.5	95057.3	97763
rno-miR-667-5p	3	5	1	3	0	4
rno-miR-543-3p	235	352	299	283	269	264
rno-miR-380-5p	10	11	6	7	6	20
rno-miR-30d-3p	192.6	180	162.333	205.143	227.7	164.917
rno-miR-223-5p	200	131	260	216	211	184
rno-miR-190a-3p	0	1	1	0	2.66667	2
rno-miR-25-3p	11643.2	12822	11891.3	11989.8	11153.4	11780
rno-miR-20b-5p	20.25	24.8333	21.3667	12.95	8.83333	9.5
rno-let-7f-5p	317181	325329	353581	342914	351491	337178
rno-miR-3591	37.5	40	39	19	29	41
rno-miR-301b-3p	2	2	3	4	2	4
rno-miR-20a-3p	0	4	4	1	0	1
rno-miR-203b-3p	24	43	49.5	41	60	31
rno-miR-871-3p	0	0	2	0	0	0
rno-miR-124-3p	18	16	9	22	26	17
rno-miR-463-5p	0	0	0	1	0	0
rno-miR-532-3p	124.5	101.083	138.667	94.5833	128.417	108.417
rno-miR-664-3p	439.333	417.5	449.167	430.833	488.833	415.533
rno-miR-434-3p	285.167	378.667	341.667	334.333	347.5	309.667
rno-miR-551b-3p	2	0	0	0	0	0
rno-miR-30d-5p	108367	107360	115018	121498	125499	117329
rno-miR-301b-5p	8	4	8	7	3	11
rno-miR-31a-5p	639.5	808	253.333	713	427.5	372
rno-miR-295-3p	0	0	0	0	0	0
rno-miR-140-5p	2120.68	2299.33	2586.33	2059.5	2267.92	2128.92
rno-let-7i-5p	210026	218893	241324	229982	220225	222024
rno-miR-500-3p	33	45	40.6667	28.5	29	21
rno-miR-708-3p	689.467	883.683	812.5	917.117	812	842.583
rno-miR-137-3p	14.5	13	16	23	36	17.5
rno-miR-126a-3p	125943	137596	131756	123014	122985	123566
rno-miR-3569	0	0	2	0	0	0
rno-miR-99b-3p	623.833	582.167	662.75	641.5	599	644.667
rno-miR-99b-5p	25001.5	25223	26597	25513	25106	26581.5
rno-miR-6319	6.66667	4	8	4	5.33333	7.66667
rno-miR-376c-3p	2	9	7	4.25	8	7
rno-miR-153-3p	22	28	34	34	31	25
rno-miR-3084b-3p	0.222222	0.666667	0.444444	0	0	0
rno-miR-503-3p	30	39	61	59	42.6667	56
rno-miR-186-3p	1	1	0	0	0	0.5
rno-miR-320-3p	6258.23	6692.11	6206.45	6643.24	5670.77	6087.25
rno-miR-879-5p	7	0	1	1	5	0
rno-miR-6325	2	0	1	2	7	4
rno-miR-3550	0	1	0	0	0	0
rno-let-7e-3p	108	118	153	117	101	129
rno-miR-3594-5p	0	2	2	0	0	0
rno-miR-30e-5p	13445.4	15531.6	15542.2	14168.8	14849.1	11672
rno-miR-200c-3p	44268	48439	44458.8	42321.3	43011.2	43844.7
rno-miR-106b-3p	1111.44	1126.17	1205.83	1276.58	1119.93	1238.83
rno-miR-455-3p	835	801	767	704.833	769	682
rno-miR-33-3p	3	5	4	7	4	5
rno-miR-3556a	1684.23	1697.44	1731.32	1572.77	1794.27	1532.77
rno-miR-384-5p	14	27	17	17	30	8
rno-miR-10a-5p	171442	189878	173492	157601	158695	190830
rno-miR-17-2-3p	23	25	27.5	18	10	18
rno-miR-155-3p	14	11	7	7	1	7
rno-miR-449c-5p	0	0	0	0	0	0
rno-miR-26a-3p	4	3	7	5	5	4
rno-miR-28-5p	2331.2	2715.43	2722.04	2457.06	2480.1	2492.92
rno-miR-671	164.5	191	178	179	162.071	214.071
rno-miR-124-5p	1	0	2	1	0	0
rno-miR-485-3p	69	95.5	54	59	58	46
rno-miR-3557-3p	427.486	550	585.3	504.192	598.367	532.217
rno-miR-27b-3p	98134.7	105514	114303	107477	124671	110940
rno-miR-455-5p	2715.33	2758	3033.5	3098.5	2830	2595.83
rno-miR-3596a	36972.2	37308.6	39612.6	35197.2	38545.8	39027.1
rno-miR-877	2	3	4	8	2	1
rno-miR-872-3p	133.5	160	164	195	189	156.333
rno-miR-1949	3	2.66667	1.33333	1.33333	1.33333	1.33333
rno-miR-15b-5p	435.833	518.417	584.917	534.067	453.283	350.265
rno-miR-425-3p	89	75	66	66	70	65
rno-miR-3557-5p	79318.2	89152.7	96480.6	89388.4	99145.8	87290.4
rno-miR-488-5p	3	1	0	0	0	0
rno-miR-133a-5p	14.3333	14.6111	19	13.6111	13	12.9444
rno-miR-107-3p	691.313	748.81	842.794	638.933	737.376	626.633
rno-miR-190b-5p	42	47	72	51	46	55
rno-miR-6314	0	0	0	0	0	0
rno-miR-666-3p	0	0	1	0	0	0
rno-miR-1b	64325.5	71486.4	74301.5	75115.7	77755.9	67910.8
rno-miR-770-3p	8	3	5	2	3	2
rno-miR-764-5p	0	0	0	0	0	0
rno-let-7b-5p	30561.2	33461	35101.1	32806.4	34086.7	35636.1
rno-miR-1912-3p	0	0	0	0	0	0
rno-miR-186-5p	3854.57	4164.53	4443.26	3877.33	4306.54	3773.07
rno-miR-378a-3p	77894.2	87352.7	94543.6	87645.4	97185.8	85724.4
rno-miR-377-3p	1	3	1	1	0	5
rno-miR-7b	476.667	630.85	567.583	579.167	561.167	593.333
rno-miR-34b-3p	9	25	28	18	12	17
rno-miR-183-5p	10354.5	11034.2	11397.8	11283.6	11069.2	11868.3
rno-miR-181d-3p	0	1	1.33333	1.33333	1	1
rno-miR-338-5p	121	152.343	141.75	147.2	149.5	190.25
rno-miR-34b-5p	17	17	23	12.5	16.5	7.5
rno-miR-450a-3p	3	4.5	1	5.33333	5	4.33333
rno-miR-674-5p	89.8667	89.4	105.5	85.75	86.5	95
rno-miR-383-5p	17	17	14	9	19	20.5
rno-miR-409a-5p	36	61	61	49	55	43
rno-miR-129-1-3p	14.1429	13	9.5	7	18	15
rno-miR-448-5p	0	0	0	0	0	0
rno-miR-17-5p	806.567	943.1	1054.07	861.233	885	775.467
rno-miR-434-5p	672	776	703	762.8	739	786
rno-miR-34a-3p	0	0	0	0	0	0
rno-miR-541-5p	617.2	805	679.083	606	696.25	636.872
rno-miR-493-5p	91	72	84	104	88	110
rno-miR-203a-5p	20	23	36.5	31	39	26
rno-miR-1839-3p	58	46.5	62	42	55.5	67
rno-miR-873-5p	3	4.5	7	8.5	1	2
rno-miR-324-5p	31	19	13	32	33	20
rno-miR-143-5p	7856.98	7265.33	8717.75	7539.42	8324.58	7026.54
rno-miR-741-3p	1	1	1	7	2	0
rno-miR-329-3p	25	31	26	21	31	26
rno-miR-708-5p	255.167	233.5	228.867	243.167	216.333	227
rno-miR-148b-5p	148.5	149	156.5	148	159.5	128.5
rno-miR-342-5p	94	102	93	48	44	32
rno-miR-363-3p	564	690.5	608.5	409	297.5	268
rno-miR-493-3p	48	91	81	75	63.5	88
rno-miR-664-2-5p	32	49	44.6667	37	52	50
rno-miR-376b-3p	11	23	20	16	18	23.5
rno-miR-29b-3p	773.396	776.502	847.564	770.782	858.965	761.862
rno-miR-219a-2-3p	2	2	5	3	4	6
rno-miR-202-5p	11	10.5	4	9	3	14.5
rno-miR-93-5p	1568.5	1795.67	1934.33	1710	1921.67	1647.5
rno-miR-26b-5p	23412.7	26567.1	26869.9	25177.3	26280.5	22602.9
rno-miR-3549	66	72.5	61	54	58	59
rno-miR-181a-2-3p	21	24	20.5	18	30	27
rno-miR-3558-5p	4	2	1	5	0	2
rno-miR-3596c	7163.3	6907.83	7716.78	7038.01	7733.7	7352.44
rno-miR-200c-5p	4	5	8	11	13	8
rno-miR-181d-5p	1805.33	2223	2042.83	2099	2143.95	2219
rno-miR-652-5p	12	8	14	6	22	9
rno-miR-146a-3p	25.5	31	37	42.25	46	34
rno-miR-3556b	119.459	99.4681	116.087	111.369	144.527	118.374
rno-miR-935	1	1	1	0	1	0
rno-miR-205	3396	4504	3569.75	3361	4006.5	3870
rno-miR-128-2-5p	1	1	0	0	0	0
rno-miR-101b-3p	3926.53	4255.49	4409.4	4336.91	4419.85	3734.83
rno-miR-3548	16151	17107.8	16637.8	18692.8	18314.8	18934.7
rno-miR-222-5p	3	2	0	1	1	1
rno-miR-133b-3p	64.3333	62	69.6667	70.3333	87.5333	58.6667
rno-miR-539-5p	11	13	10	17	19	9
rno-miR-362-5p	72	63	76	74	80	55
rno-miR-465-5p	0	0	0	0	0	0
rno-miR-9a-5p	3087.28	3269.88	3519.2	3107.5	2950.71	3307.93
rno-let-7a-5p	74047.4	74678.5	79294.6	70481.7	77187.2	78110.6
rno-miR-532-5p	2894.5	3359.83	3469.83	3300	3344.83	2775.5
rno-miR-3084b-5p	0.8	0	0.4	0.4	0	0
rno-miR-3084d	0.111111	0.333333	0.222222	0	0	0
rno-miR-3559-5p	1320.8	1557.7	1597.1	1758.2	1623	1514.4
rno-miR-488-3p	60	108.5	93	94.5	111	76.5
rno-miR-3580-5p	0	0	0	0	0	0
rno-miR-382-5p	200	240	191	185	232	208
rno-miR-450b-3p	18	23.4	20.6667	20.3333	32	45
rno-miR-665	0	2	3	1	0	3
rno-miR-181b-2-3p	0	0	4	1	0	0
rno-miR-106b-5p	289.183	374.833	363.5	380.75	337.244	344.583
rno-miR-153-5p	0	1	0	0	0	0
rno-miR-503-5p	18	24.6667	46.6667	13.6667	26.6667	21
rno-miR-376c-5p	0	0	0	0	1	0
rno-miR-190a-5p	36	29.3333	21	22.3333	28.6667	20
rno-miR-196c-5p	3135.83	4056.33	3888.35	3463.5	4210.68	4268.08
rno-miR-200a-5p	19297	20614.8	19861.8	22161.2	21906.8	22104.7
rno-miR-154-5p	11	6	3	6	3	3
rno-miR-126b	21.5	36.4652	42.75	25	39.15	21.575
rno-miR-27a-5p	1596.5	921.5	806.7	1259.83	799.167	1389.33
rno-miR-125b-1-3p	342.5	313	323.333	301.5	356	377
rno-miR-5132-3p	2	1	0	0	0	0
rno-miR-15b-3p	139	124.5	146	117.5	122	130
rno-miR-509-3p	2	7	3	2.5	6	6
rno-miR-1249	63.8333	92.5	85.5	94.5	64.5	89.75
rno-miR-6317	0	0	0	0	1.33333	0
rno-miR-29a-3p	19015.2	19850.9	20921.7	19512.9	21406	18195.6
rno-miR-499-5p	1010.5	1136	1076	1043.83	1093.25	1135.25
rno-miR-1843a-3p	310.5	426.5	353.5	253.5	335	296.833
rno-miR-339-5p	357.167	387.667	388.5	335.167	405	292.167
rno-miR-328b-3p	0	0	0	0	0.25	0
rno-miR-501-3p	107	106	105	140	150	101
rno-miR-127-5p	56.1667	53	46.5	52.5	61.3333	40.5
rno-miR-224-5p	158	194	193	171	174	172
rno-miR-702-5p	0	0	1	0	1	1
rno-miR-466c-5p	3.99266	5.09643	4.73135	4.29048	3.77619	2.47143
rno-miR-3553	10424.5	11109.2	11475.8	11343.6	11144.2	11931.3
rno-miR-365-3p	187.333	160.333	155	159.833	195.333	157.5
rno-miR-196c-3p	372.738	483.393	474.5	466.5	454.183	465.643
rno-miR-702-3p	55	58	51	33	55	39
rno-miR-3068-5p	343	439.333	485.7	372.7	481.5	337.333
rno-miR-18a-5p	24	30.5	33	27	19.5	18
rno-miR-125a-3p	130.333	77	76.1111	104.667	98.6667	123
rno-miR-188-3p	0	0	0	0	0	0
rno-miR-874-5p	0	0	0	0	0	0
rno-miR-194-3p	1341.61	1205.53	1282	1296.21	1343.6	1552
rno-miR-592	2	4	2	6	4	12
rno-miR-448-3p	1	0	0	0	0	1
rno-miR-30a-3p	4940.89	5530.54	5339.02	5424.56	5836.42	5462.35
rno-miR-9b-5p	21	43	28.5	16.4286	23	22.5
rno-miR-325-5p	27	38	46	42.8333	37	40
rno-miR-223-3p	263.5	219.25	341.75	238.25	333.333	243.25
rno-miR-378a-5p	427.486	550	585.3	504.192	598.367	532.217
rno-miR-185-5p	2359.33	2526.4	2664.92	2762.58	2720.08	2408.08
rno-miR-191a-3p	137.7	184.75	161	164.85	155.7	177.6
rno-miR-193b-3p	2	1	0	0	2	0
rno-miR-3558-3p	6	3	14	11	16	6
rno-miR-551b-5p	0	1	0	0	0	0
rno-miR-496-3p	0	12	8	10	6	11
rno-miR-3586-3p	229.25	253.733	257.8	274.133	269.6	229.75
rno-miR-344a-3p	3.5	4.5	6	1.5	2.5	1.5
rno-miR-351-3p	0	2	4	3	1	0
rno-miR-92b-5p	2	3	1	1	1	1
rno-miR-423-3p	5984.92	6284.58	6629	6434	5992.33	6551.75
rno-let-7a-2-3p	0	0	0	3	0	1
rno-miR-32-5p	680	837	754.5	698.5	722.5	694.5
rno-miR-222-3p	550.95	539.5	556.25	512.5	559.2	488.7
rno-miR-339-3p	195	246	260	288	264.5	252
rno-miR-204-5p	20659.5	13039.5	14324.2	20216.5	18388	13112.7
rno-miR-135a-5p	3.5	4	3.5	2	3.5	3
rno-miR-541-3p	0	4	0	3	4	1
rno-miR-130a-3p	299.786	318.333	319.75	316	280	265
rno-miR-802-5p	0	0	0	1	4	2
rno-miR-361-3p	2150	2465	2358.25	2620	2346	1988.5
rno-miR-301a-5p	69	85.25	107.25	74.1667	92.6667	61.8333
rno-miR-34a-5p	68	89	149.5	114	169	95
rno-miR-29b-5p	19	9	20	17	5	12
rno-miR-429	17232.1	19440	19010.4	17907	19141	18370.1
rno-miR-200b-5p	2305.73	2619.17	2447.5	2334.67	2552.32	2715.21
rno-miR-101a-5p	0	5	3	2	4	1
rno-miR-326-5p	0	0	0	2	0.5	0
rno-miR-5132-5p	1	0	1	2	1	0
rno-miR-210-3p	312	270	328	270.5	315	245.5
rno-miR-3571	12960.1	15699.5	16865.7	13810.8	13393.4	15589.9
rno-let-7a-1-3p	1330.96	1521.2	1553.25	1426.45	1449.5	1519.33
rno-let-7c-1-3p	15	16	16	22	16	12
rno-miR-6216	3.16667	9.66667	5	11	11.8333	4.2
rno-miR-128-1-5p	1	3	0	0	0	3
rno-miR-412-3p	0	0	2	0	1	0
rno-miR-292-5p	0	0	0	2	0	0
rno-miR-122-5p	76.5	64	68	39	61	69
rno-miR-874-3p	19	19	17	21	27	15
rno-miR-1247-5p	7	9	4	7	1	5
rno-miR-7a-2-3p	2	2	3	14	1	5
rno-miR-296-3p	8	2	9	2	0	6
rno-miR-3074	371.875	445.667	505.917	428.083	435.75	422.5
rno-miR-361-5p	253.688	301.238	302.5	283.111	290.667	255.533
rno-miR-25-5p	19	20	9	21	17	10
rno-miR-881-3p	0	0	0	5	0	0
rno-miR-3065-5p	0	3	0	0	3	0
rno-miR-19a-5p	0	0	0	4	2	2
rno-miR-3560	107	106	105	140	150	101
rno-miR-101a-3p	10578.1	11000	11447.8	11276.7	12303.9	10079.2
rno-miR-207	1	0	1	0	0	0
rno-miR-490-3p	662	779.333	696	736.5	679	568
rno-miR-200a-3p	123479	146859	137567	137847	149364	125005
rno-miR-500-5p	0	1	0	0	0	0
rno-miR-676	2718	2990	2683.5	2734.5	2558	2854.5
rno-miR-341	53.5833	76.3333	58.9167	57.2917	54.4103	78.4167
rno-miR-6331	33	52	34	43	25	25
rno-miR-3085	0	1	0	0	0	0
rno-miR-183-3p	16	12	6	17	12	15
rno-let-7d-5p	15732.7	19195.7	17256.3	12701	15899.9	16387.9
rno-miR-23a-3p	10983	11617.5	14404.7	12166.7	12874.2	11356.3
rno-miR-1188-5p	3	1	3	0	2	2
rno-miR-540-5p	0	0	0	1	2	0
rno-miR-141-5p	213.167	213	236	227	242.591	228
rno-miR-138-2-3p	0	1	2	0	2	1
rno-miR-340-5p	1706.8	1644.01	1915.44	1681.48	1891.8	1615.67
rno-miR-330-5p	347.717	377.083	385.833	337.417	369.65	368.308
rno-miR-672-3p	0	6	5	4	7	7
rno-miR-673-3p	1	3	6	2	4	3
rno-miR-582-3p	185.833	159	193	173.5	169.833	206.5
rno-miR-103-3p	9945.79	11069.6	10808.3	11116.5	11976	9482.27
rno-miR-344b-5p	0.857143	0.428571	0	0.428571	0	0
rno-miR-128-3p	10582.8	12848.5	11285.3	10222	8761.17	9576.03
rno-miR-330-3p	157.333	144.333	116.125	174.167	136	126
rno-miR-92a-3p	10224.5	11620.7	10334.5	10327.3	9300	9446.67
rno-miR-211-5p	445.5	303	353	511.5	447	276
rno-miR-136-5p	59	89.75	80.5	61	90	77
rno-miR-24-1-5p	420.875	494.667	572.917	489.083	496.75	472.5
rno-miR-31a-3p	26	31	10	15	14	8
rno-miR-3561-5p	0	0	0	0	0	1
rno-miR-351-5p	373.667	459.571	387.567	361.305	429.133	347
rno-miR-221-3p	1874.5	1943.5	2164	1830.5	2339.25	1800
rno-miR-143-3p	4.58487e+06	4.59286e+06	5.30719e+06	4.58086e+06	4.77616e+06	4.77726e+06
rno-let-7i-3p	36.5	32	36	21.5	30	33
rno-miR-6332	0	0	1	0	0	0
rno-miR-21-5p	418298	446953	542129	491218	519795	464224
rno-miR-547-3p	127	170.983	146	158	184	139.5
rno-miR-582-5p	7	8	10	11	15	8
rno-miR-3547	1	0	0	1	0	0
rno-miR-384-3p	29.5	21.5	26.5	23.6667	25	26.2
rno-miR-411-5p	509	661	561	497	570	593
rno-miR-196a-5p	159.583	213.702	229.85	175.25	230.333	213.417
rno-miR-193a-5p	73	82.5	61	58	63	66
rno-miR-196b-5p	7901.52	9903.2	9907.24	8210.29	10144.7	9411.83
rno-miR-29c-3p	122.459	103.468	118.087	113.369	149.193	122.374
rno-miR-3120	681.25	735.333	873.2	763.333	850.333	790.667
rno-miR-494-3p	129	148	139.5	106	124	121
rno-miR-326-3p	79.6667	104.886	136.036	117.919	127.439	99.0053
rno-miR-101b-5p	0	0	0	1	0	0
rno-miR-19a-3p	218.833	279.5	268.5	240	244	223.333
rno-miR-499-3p	0	0	0	1	0	2
rno-miR-9b-3p	9	15	8	10	10	19
rno-let-7f-2-3p	60.3333	71.3333	66.6667	44	54	63.6667
rno-miR-193b-5p	0	0	0	0	2	3
rno-miR-539-3p	3	2	2	2	2	3
rno-miR-146b-5p	18481.9	20104.2	23938.5	17550.6	18813.8	18246.1
rno-miR-337-5p	77	131	117	98	101	110
rno-miR-3593-3p	0	0	1	0	0	1
rno-miR-879-3p	4	0	0	1	0	0
rno-miR-19b-3p	348.667	401.667	337.567	286.667	300	292
rno-miR-378b	5383.64	6063.12	7070.53	7040.25	7704.04	5533.4
rno-miR-199a-3p	17719	20269.7	21649.3	20434.7	25504.2	20173.4
rno-miR-381-3p	4.33333	1	6.66667	5.66667	6	2.5
rno-miR-505-5p	9	15	3	7	14	11
rno-miR-6215	0	0	0	0	0.333333	0
rno-miR-3588	9945.06	11932.5	12519.8	11193.7	12436.9	11868.3
rno-miR-1839-5p	1364	1513.25	1550.58	1540.5	1670.25	1456.5
rno-miR-653-3p	0	0	4	0	1	2
rno-miR-547-5p	16	20	23.5	25	27	11.5
rno-miR-92b-3p	56.5	42.6667	50.3333	51	44	42.3333
rno-miR-145-5p	60114.3	58257.2	67077.6	57214.2	66338	51995.5
rno-miR-301a-3p	7.0625	15	8.16667	7	11	4
rno-miR-3592	86	101	104	102	149	110
rno-miR-3596d	147780	150469	164648	160377	164873	157765
rno-miR-509-5p	1	0	0	1	1	1
rno-miR-184	270	41	51	240	221	185.5
rno-miR-224-3p	0	1	0	0	0	0
rno-miR-375-3p	57638.5	68676	61353	61156	61755	66378
rno-miR-345-5p	40	55	59	51	69	39
rno-miR-540-3p	10	19.3333	15	11.1667	17	3.83333
rno-miR-3594-3p	5	0	2	1	7	0
rno-miR-16-5p	3474.17	3991.33	3806.67	3573.83	3673.33	3074.67
rno-miR-219b	2	2	4	3	4	6
rno-miR-666-5p	2	1.33333	1	3	0	1
rno-miR-299a-3p	16	21	19	24	12	17.5
rno-miR-200b-3p	303370	349690	330388	320695	342470	317694
rno-miR-142-3p	4397.67	5529.08	4578.17	3911.3	2759.43	1852.5
rno-miR-203a-3p	23996.7	29029.3	28453.9	28704.9	29839.3	27521.6
rno-miR-872-5p	3631.46	3823.55	3490.46	3591.86	3583.62	3344.38
rno-miR-322-3p	326	375.333	348.333	300.333	330.333	349.333
rno-miR-16-3p	8	32	20	14	10	8
rno-miR-125a-5p	41698.2	47812.7	43646	35052.5	38808.6	44736.5
rno-miR-148a-3p	1.01298e+06	1.13839e+06	1.23082e+06	1.30561e+06	1.20314e+06	1.16942e+06
rno-miR-298-5p	3	5	4	1	4	7
rno-miR-199a-5p	10091.5	11981.4	11856	10868	12983.1	9770.7
rno-miR-137-5p	0	2	2	0	2	0
rno-miR-92a-1-5p	12	6	7	8	7	10
rno-miR-369-5p	74	94	91.5	81	80	88
rno-miR-146b-3p	50	39	43.5	32	37.25	31
rno-miR-336-5p	0	4	1	2	1	0
rno-miR-3102	10	5	6	3	8	6
rno-miR-672-5p	102.333	136.5	163.167	113.5	124.5	137.5
rno-miR-27b-5p	228	241	274	271	279	299
rno-miR-150-5p	4362.35	6007.15	4695.34	3856.24	2011.4	1537.51
rno-miR-3590-5p	299.786	318.333	319.75	316	280	265
rno-miR-218a-5p	2693	2743.9	3102	2785.33	2880.33	2953.83
rno-miR-3064-3p	0	0	0	2	2	0
rno-miR-206-3p	104.976	53.4524	59.035	45.25	61.5	52.6667
rno-miR-204-3p	146	106.167	102	176.633	135.083	113.5
rno-miR-208a-3p	0	0	0	0	0	0
rno-miR-667-3p	2	9	3	8	3	4
rno-miR-3585-3p	15	10	12	18	6	5
rno-miR-122-3p	1	0	0	0	2	0
rno-miR-3084a-3p	0.111111	0.333333	0.222222	0	0	0
rno-miR-653-5p	6.5	9	11.5	2	21	13
rno-miR-135b-5p	2	17	8	5	7	2
rno-miR-374-3p	251.333	273.833	336	283	326.5	332.5
rno-miR-6329	170.333	230.833	209.667	204.5	194.833	214.5
rno-miR-328a-3p	4999.81	5521.31	5333.33	4773.14	5565.17	5422.75
rno-miR-203b-5p	14058.2	16742.8	17014.9	16975.9	17479.3	16578.1
rno-miR-3580-3p	0	0	0	0	0	0
rno-miR-30c-5p	43084	50832.2	49056.7	45618.9	51484.7	44381.9
rno-miR-376a-3p	0	2	0	0	0	2
rno-miR-216b-3p	0	2	0	0	0	0
rno-miR-377-5p	0	1	0	0	1	0
rno-miR-130a-5p	7	8	2	5	4	0
rno-miR-324-3p	20.5	19.25	30.9167	22.25	25.1667	25.5
rno-miR-93-3p	39	17	34	39	34	26
rno-miR-3593-5p	0	0	0	0	1	0
rno-miR-147	915.167	965.833	944.4	996.783	990.45	974.917
rno-miR-3572	3	1	0	2	5	3
rno-miR-380-3p	10	9	13	7	7	10
rno-miR-29a-5p	7.25	11	19.5	8	11	15.3333
rno-miR-195-5p	1954.17	2083.06	2085.37	1990.75	1916.2	1954.12
rno-miR-382-3p	86	101	104	102	149	110
rno-miR-322-5p	45.6667	64.5	59	57	56.1667	46.6667
rno-miR-138-1-3p	12	6	7	9	2	7
rno-miR-497-5p	346.167	397.056	359.056	375.5	329.4	361.333
rno-miR-133a-3p	602.333	663	691.333	580.333	768.533	559.667
rno-miR-338-3p	56.5833	70.25	63.5	71.5	57.1667	68.6667
rno-miR-760-3p	59	95	127.922	70.5833	65	82.25
rno-miR-195-3p	1199	1280.33	1184	1200	1135	1297.25
rno-miR-96-5p	3301.5	3815	3704	3776	3629	3271
rno-miR-344b-1-3p	1	2	2	2	1	1
rno-miR-487b-3p	22	32	25	20	10	22
rno-miR-3561-3p	0	0	1	0	0	0
rno-miR-370-3p	167	195	198	176	156.222	185
rno-miR-3570	163.5	196	182	198	170.5	162
rno-miR-379-3p	25.5	30.5	34.5	27.5	38.5	52
rno-miR-7578	2	1	2	1	1	4
rno-miR-191b	131.7	175.75	157	152.85	151.7	169.6
rno-miR-130b-5p	575.8	629	650.533	658.667	516.643	681.643
rno-miR-1956-5p	4	4	3	2	3	2
rno-miR-505-3p	48	33	53	46.5	48.5	36
rno-miR-181c-3p	166.5	135	148	120.5	171.5	167
rno-miR-542-5p	1.75	3	2	1	0	3
rno-miR-409a-3p	738	877	765	577.5	637.667	751.4
rno-miR-3576	11	13	10	17	19	9
rno-miR-219a-1-3p	49	57	52.5	54	43.5	41
rno-miR-3084a-5p	0.2	0	0	1	0	0.4
rno-miR-363-5p	1	0	2	3	0	3
rno-miR-192-3p	69	84	61	80	78.5	61
rno-miR-23a-5p	5.5	6	10	11.5	2	10
rno-miR-425-5p	1982.33	2376.17	2369.61	2216.87	2066.81	1843.22
rno-miR-674-3p	1400.62	1876.03	1724.67	1583.7	1603.05	1838.78
rno-miR-466b-5p	1.90476	3.50588	5.57143	0	6	4.14286
rno-miR-3585-5p	3	4	4	9	6	6
rno-miR-1-3p	12970.1	15716.5	16891.7	13818.8	13420.4	15601.9
rno-miR-450b-5p	579.667	611.633	659.9	577.233	596.541	569.456
rno-miR-138-5p	24	40.1667	29	54.5833	46	26.3333
rno-miR-3577	10	15	8	2.76667	7	7
rno-miR-758-3p	19	17	16	14	15	10
rno-miR-421-5p	0	1	1	2	0	1
rno-let-7e-5p	7268.3	7023.83	7806.78	7107.01	7843.2	7449.94
rno-miR-23b-5p	21	21	21	30.25	26	30
rno-miR-188-5p	12	9	11.5	3.5	4	5
rno-miR-471-5p	0	0	0	0	0	0
rno-miR-28-3p	5182.71	5643.5	5702.61	5434.58	5687.04	5536.05
rno-miR-125b-2-3p	191.167	163.5	168	186.167	211.333	159.333
rno-miR-33-5p	75	66.6667	62.8333	81.5	58	79
rno-miR-135a-3p	0	0	0	1	0	1
rno-miR-450a-5p	612.167	682.983	739.783	610.783	678.771	660.228
rno-miR-883-3p	0	0	0	0	0	0
rno-miR-10b-5p	52054.6	57008.1	54319.3	47305.8	47256.8	55003.4
rno-miR-421-3p	23	18	7	24	25	19
rno-miR-340-3p	1011	1153	1148.95	1091	1041	1033
rno-miR-296-5p	0	1	2	1	1	2
rno-miR-325-3p	4	1	2	5	2.07692	4.66667
rno-miR-130b-3p	31	33	48	48	36.3333	60
rno-miR-196b-3p	4	4	8	4	18	9
rno-miR-214-3p	607.811	701.183	830.25	738.106	866.767	646.211
rno-miR-376b-5p	16	31.5	30.5	22	14.5	31
rno-miR-433-3p	68	80	90	74	91	55
rno-miR-878	0	0	0	0	0	0
rno-miR-511-5p	10	9	9	10.5	18	1
rno-miR-3583-3p	2	3	2.125	0	2	4
rno-miR-148a-5p	3386.43	3127.83	3428.75	3463.17	3692.98	3619.75
rno-miR-155-5p	932.333	1042.03	873.033	798.333	584	433.333
rno-miR-1956-3p	0	0	0	0	0	0
rno-miR-152-5p	117	107	147	145	129	126
rno-miR-10a-3p	476.833	497	473.25	485	462	460.5
rno-miR-134-3p	0.5	0	0	1	0	3
rno-miR-489-3p	1	0	0	0	0	0
rno-miR-214-5p	1	0	0	0	0	0
rno-miR-194-5p	116047	138318	128931	130572	138085	116847
rno-miR-1843b-5p	222.35	217.967	227.767	210	233.4	203.2
rno-miR-449a-5p	10	5	10	19	16	10
rno-miR-1843a-5p	1277.13	1338.37	1542.98	1408.47	1539.68	1241.88
rno-miR-3075	1	2	2	5.5	3	0
rno-miR-98-3p	42	52	63	39	41	42
rno-miR-212-5p	139	156.5	198	155	169	134
rno-miR-485-5p	34.25	55	51	41	45	49.5
rno-miR-192-5p	682379	823415	799021	905121	848579	747869
rno-miR-216b-5p	5	7	7	1	8	1.5
rno-miR-598-3p	195.3	183	174.533	203.867	229.067	194.822
rno-let-7g-3p	5.5	1	0	4	4	4
rno-miR-20a-5p	1592.08	1777.33	1892.67	1619.42	1722.83	1360.83
rno-miR-299b-5p	12	15	11	9	8	9.5
rno-miR-10b-3p	62	69	74	72	70	72
rno-miR-451-3p	1	0	0	0	2	0
rno-miR-471-3p	0	0	0	1	0	0
rno-miR-1224	18	12.3333	8.53333	4.25	11	9
rno-miR-511-3p	9.5	23	17.5	17	19.5	14.5

## Sheet: Precursor miRNA
Identifier	Co1 Counts	Co2 Counts	Co3 Counts	Co4 Counts	Co5 Counts	Co6 Counts
rno-mir-381	5.33333	1	6.66667	5.66667	6	2.5
rno-mir-463	0	0	0	1	0	0
rno-mir-878	0	0	0	0	0	0
rno-mir-511	20.5	32	26.5	27.5	37.5	15.5
rno-mir-466b-1	0.47619	1.10266	1.39286	0	1.5	1.03571
rno-mir-3550	0	1	0	0	0	0
rno-mir-678	0	0	0	0	1	0
rno-mir-466b-4	0.47619	1.10266	1.39286	0	1.5	1.03571
rno-mir-1249	64.8333	92.5	86.5	94.5	64.5	89.75
rno-mir-30a	45072.5	50884.9	52861.2	51602.9	59221.3	48186.9
rno-mir-146b	18539.4	20147.2	23986	17583.6	18854.1	18277.1
rno-mir-6319-1	3.33333	2	4	2	2.66667	3.83333
rno-mir-129-2	460.643	501	467.5	419.333	420	430
rno-mir-218a-1	1126	1157.95	1310	1213.17	1243.17	1256.92
rno-let-7d	19460.7	24204.2	21535	15561.7	19406.9	20776.5
rno-mir-107	692.313	750.81	843.794	641.933	737.376	627.633
rno-mir-3084d	0.753968	0.458333	0.472222	0	0.375	0.125
rno-mir-34b	26	42	51	30.5	28.5	24.5
rno-mir-6331	36	52	36	43	25	25
rno-mir-3544	77	131	117	98	101	110
rno-mir-25	11679.2	12846	11901.3	12011.8	11173.4	11791
rno-mir-204	20857.5	13192.7	14468.2	20447.1	18569.1	13251.4
rno-mir-201	19	25	20	21	12	22
rno-mir-410	31	10.5	25	11	22.5	15
rno-mir-216a	8	6.33333	10	7	6	8
rno-mir-9a-2	1050.26	1116.29	1197.82	1057.31	1001.9	1122.48
rno-mir-450a	615.167	687.983	741.283	617.617	684.771	664.561
rno-mir-15b	581.333	649.917	738.417	653.567	576.283	487.265
rno-mir-883	0	0	0	0	0	0
rno-mir-425	2080.33	2456.17	2441.61	2283.87	2140.81	1912.22
rno-mir-3592	286	346	300	290	384	321
rno-mir-341	108.917	122.667	112.917	96.375	113.91	127.417
rno-mir-3064	13.2222	13.1111	15	19.3333	11	9
rno-mir-9a-1	1050.26	1116.29	1197.82	1057.31	1001.9	1122.48
rno-mir-3547	1	0	0	1	0	0
rno-mir-182	22343.2	25618.8	25768.6	25537.1	24484.1	22964.7
rno-mir-27b	98513.2	105876	114711	107899	125093	111320
rno-mir-541	617.2	809	679.083	610	700.25	637.872
rno-mir-340-1	1358.9	1399.5	1533.7	1386.74	1466.4	1325.33
rno-let-7f-1	152295	154519	168967	164288	169007	161570
rno-mir-3574	323	279	340	281.5	335	250.5
rno-mir-543	237	354	300	286	280	266
rno-mir-17-2	400.783	478.8	527.283	429.617	427.5	386.233
rno-mir-3593	0	0	2	2	1	1
rno-mir-181b-1	1543.27	1538.23	1528.38	1428.67	1612.56	1406.75
rno-mir-148b	7695.17	8959.36	9713.33	9751.83	9698.57	8674.47
rno-mir-92a-2	1292.5	925	877.667	889.833	718.5	731.333
rno-mir-146a	19522	21949.8	22772.3	21089.4	26681.4	18050
rno-mir-466b-3	0.47619	1.10266	1.39286	0	1.5	1.03571
rno-mir-374	1716.23	1749.15	1849.3	1589.62	1918.98	1705.2
rno-mir-337	77	131	117	98	101	110
rno-mir-3560	107	107	105	142	150	103
rno-mir-1949	3	2.66667	1.33333	1.33333	1.33333	1.33333
rno-mir-202	14	13.5	4	12	6	16.5
rno-mir-3584-1	0	1	1.5	1	0	0.5
rno-mir-540	10	19.3333	15	12.1667	19	3.83333
rno-mir-295-2	0	0	0	0	0	0
rno-mir-764	0	0	0	0	0	0
rno-mir-30d	110254	109360	117083	123539	127852	118858
rno-mir-138-1	29.5	40.3333	34	51.7917	48.5	29.6667
rno-mir-1306	63	30	55	30.3333	52	42
rno-mir-873	5	6.5	7	8.5	4	2
rno-mir-3594	5	2	4	1	7	0
rno-mir-872	3772.96	3986.55	3655.46	3789.86	3774.62	3500.71
rno-mir-329	40	61	45	42	67	45
rno-mir-144	50	56	34	31	45	26.5
rno-mir-31a	676.5	859	267.333	738	446.5	383
rno-mir-666	2	1.33333	2	3	0	1
rno-mir-137	14.5	15	18	23	38	17.5
rno-mir-5132	5	1	1	2	1	1.5
rno-mir-345	313	411.5	490	383.333	361.5	419
rno-mir-3595	4.75	3	7	12	4	5
rno-mir-92b	58.5	45.6667	51.3333	52	45	43.3333
rno-mir-679	0	0	0	0	0	0
rno-mir-191a	50923.5	56587.1	51217.4	50809.8	50471.7	45668.9
rno-mir-148a	1.0178e+06	1.14316e+06	1.23584e+06	1.31076e+06	1.20839e+06	1.17443e+06
rno-mir-200b	305689	352326	332842	323035	345026	320421
rno-mir-3596b	19460.7	24204.2	21535	15561.7	19406.9	20776.5
rno-mir-743a	2	0	0	3	0	0
rno-mir-217	11	19	10	11	6.5	3
rno-mir-3084b-1	1.15397	0.458333	0.672222	0.2	0.375	0.125
rno-mir-194-1	54115.4	64198.6	58999.6	60786.7	63596.4	53953.8
rno-mir-503-2	24	31.8333	53.8333	36.3333	34.6667	39
rno-mir-155	964.333	1070.03	900.033	821.333	597	444.333
rno-mir-672	102.333	142.5	168.167	117.5	131.5	146.5
rno-mir-382	286	345	300	290	384	320
rno-mir-328a	5000.81	5522.31	5334.33	4773.14	5565.17	5425.75
rno-mir-193a	84	90.7	68.5	64.4	77.45	72
rno-mir-6329	205.333	271.833	250.667	235.5	230.833	234.5
rno-mir-21	418423	447077	542262	491324	519921	464315
rno-mir-380	20	20	19	14	13	30
rno-mir-96	3306.5	3822	3706.5	3781.33	3634.5	3276.5
rno-mir-1	12973.1	15717.5	16895.2	13819.8	13422.4	15601.9
rno-mir-200c	48833.5	53167	49147.8	46900.3	47586.7	47706.8
rno-mir-16	3484.17	4026.33	3828.67	3587.83	3687.33	3082.67
rno-mir-10a	171960	190417	173999	158118	159185	191334
rno-mir-128-1	7322.42	8914.25	7783.92	7074	6000.58	6507.12
rno-mir-484	78.5	561.667	407.809	390.583	255.75	395.667
rno-mir-351-2	187.333	230.786	195.783	182.152	215.067	173.5
rno-mir-466b-2	0.47619	1.10266	1.39286	0	1.5	1.03571
rno-mir-151	18390.3	20991.1	21024.3	20972.7	19470.4	20967
rno-mir-196a	193.583	284.036	283.183	216.25	302.333	243.75
rno-mir-770	27	17.5	19	21	19	27
rno-mir-186	3859.57	4167.53	4453.26	3879.33	4309.54	3777.57
rno-mir-20b	26.25	30.8333	23.3667	17.95	10.8333	10.5
rno-mir-339	558.167	639.667	649.5	629.167	680.5	546.167
rno-mir-532	3020	3460.92	3608.5	3394.58	3475.25	2883.92
rno-mir-3074	27113.3	29873.3	31308.2	27233	27805.5	29255
rno-mir-1188	3	1	3	0	2	2
rno-mir-582	192.833	167	203	185.5	185.833	214.5
rno-mir-150	4452.35	6128.15	4768.34	3924.24	2052.4	1566.35
rno-mir-181d	1822.33	2252	2057.17	2107.33	2163.95	2241.5
rno-mir-322-1	186.333	219.917	204.667	178.667	193.25	198
rno-mir-471	0	0	0	1	0	0
rno-mir-99a	82864.2	95959.5	95577.7	92732.5	95060.3	97774
rno-mir-214	1310.06	1445.52	1715.45	1508.44	1732.1	1450.88
rno-mir-29b-3	269.132	266.501	294.021	266.427	292.822	262.24
rno-mir-126a	127669	139310	133524	124461	124938	125162
rno-mir-3065	177.583	222.593	206.25	218.7	207.667	258.917
rno-mir-874	20	19	17	21	27	15
rno-mir-142	11161.9	13707.8	11132.7	10178.4	6502.45	4367.06
rno-mir-3561	0	1	1	0	0	1
rno-mir-184	270	41	51	240	221	185.5
rno-mir-497	350.167	403.056	362.056	376.5	329.4	365.333
rno-mir-3578	104	117	124.833	109	121.5	116.5
rno-mir-301b	10	6	11	11	5	15
rno-mir-350-1	21.5	22	20.5	20.7778	20	17
rno-mir-135a	3.5	4	3.5	3	3.5	4
rno-mir-483	5	0	6	9	0	4
rno-mir-190a-2	23.5	19.6667	13	13.6667	18.6667	19
rno-mir-880	0	0	0	0	0	0
rno-mir-130b	607.8	662	698.533	706.667	552.976	741.643
rno-mir-147	1020.67	1061.17	1053.07	1121.95	1097.45	1055.42
rno-mir-542-2	32.8333	36.9524	33.2	36	38.4242	45.2333
rno-mir-3572	4	1	1	2	6	6
rno-mir-30c-2	22259.2	26194.7	25326.5	23599.6	26577.3	23018.4
rno-mir-3553	10440.5	11122.2	11483.8	11360.6	11157.2	11947.3
rno-mir-466d	0	0	0	0.6	0	0
rno-mir-133b	64.3333	62	69.6667	70.3333	87.5333	58.6667
rno-mir-6215	0	0	0	0	0.333333	0
rno-mir-384	43.5	48.5	43.5	40.6667	55	34.2
rno-mir-3576	14	15	12	19.5	22	12
rno-mir-653	6.5	9	15.5	2	22	15
rno-mir-344a-1	3.5	4.5	6	1.5	2.5	1.5
rno-mir-93	1624.5	1821.67	1977.33	1754	1957.67	1675.5
rno-mir-129-1	468.643	504	466.5	422.333	434	441
rno-mir-218a-2	1655	1710.95	1894	1704.17	1749.17	1790.92
rno-mir-3102	93	107	124.25	106.25	128	87.25
rno-mir-434-1	478.583	577.333	522.333	548.567	543.25	547.833
rno-mir-187	119.2	132.8	122	91.4	99.2	86.4
rno-mir-3569	0	0	2	0	0	0
rno-mir-31b	676.5	859	267.333	738	446.5	383
rno-mir-103-1	4962.15	5495.31	5355.38	5513.27	5950.5	4703.13
rno-mir-3588	10139.2	12100.5	12692.8	11384.9	12650.3	12033.7
rno-mir-3546	0	0	0	0	0	0
rno-mir-465	0	0	0	0	0	0
rno-mir-598-1	98.65	94	88.7667	104.433	118.033	101.411
rno-mir-671	209.5	246	221	224	204.071	252.071
rno-mir-210	323	279	340	281.5	335	250.5
rno-mir-376b	27	54.5	50.5	38	32.5	54.5
rno-mir-203a	24033.7	29081.3	28508.4	28755.9	29906.3	27559.6
rno-mir-133c	622.667	685.444	723.833	597.944	785.533	581.111
rno-mir-134	209	245.333	185	198.333	246.833	242
rno-mir-6333	2	1	2	0	0	0
rno-mir-103-2	5004.65	5590.31	5470.88	5617.27	6049.5	4791.13
rno-mir-19b-1	174.833	201.833	168.533	146.333	151	146.5
rno-mir-3099	4.53333	4	9	4	8	7
rno-mir-224	164	202	194	173	178	174
rno-mir-1843b	236.85	241.467	243.767	216	245.4	212.2
rno-mir-496	0	12	8	10	6	11
rno-mir-221	2087.5	2127.5	2374	2057.5	2595.25	1975
rno-mir-336	0	4	1	2	1	0
rno-mir-674	1525.73	1996.43	1876.17	1708.45	1719.55	1978.78
rno-mir-98	2838.48	2989.59	3158.43	2728.49	2887.63	3150.24
rno-mir-7a-2	15211.5	18096.6	18670.6	18592.4	16253.5	14960.4
rno-mir-3584-2	0	1	1.5	1	0	0.5
rno-mir-501	107	107	105	142	150	103
rno-mir-32	746.125	895.5	814	759.5	768.5	749.5
rno-mir-500	34	46	41.6667	28.5	29	21
rno-mir-449c	0	3	0	0	1	0
rno-mir-466c	4.48433	5.29643	5.33135	4.89048	4.97619	2.67143
rno-mir-879	11	0	1	2	5	0
rno-mir-409a	797	970	857	655	717.667	824.4
rno-mir-203b	24033.7	29081.3	28508.4	28755.9	29906.3	27559.6
rno-mir-3558	10	5	15	16	16	8
rno-mir-211	445.5	303	353	511.5	447	276
rno-mir-3543-1	478.583	578.833	522.333	548.567	544.25	548.333
rno-mir-488	63	109.5	93	94.5	111	76.5
rno-mir-3570	8366.03	9196.28	8385.07	8005.75	8386.08	7668.14
rno-mir-494	131	149	139.5	106	125	121
rno-mir-3571	12974.1	15717.5	16895.2	13819.8	13422.4	15601.9
rno-mir-207	1	0	1	0	0	0
rno-mir-3084c	0.4	0	0.2	0.2	0	0.125
rno-mir-3568	0	1	1	0	0	2
rno-mir-3596d	152295	154519	168967	164288	169007	161570
rno-mir-9b-1	1050.26	1116.29	1197.82	1057.31	1001.9	1122.48
rno-mir-490	770	924.083	821.167	895.237	830.917	682.417
rno-let-7b	31092.6	34049.6	35675.6	33293.8	34610.3	36195.2
rno-mir-190a-1	23.5	19.6667	13	13.6667	18.6667	19
rno-mir-125a	41830.5	47889.7	43722.1	35157.2	38907.3	44859.5
rno-mir-29b-2	269.132	266.501	294.021	266.427	292.822	262.24
rno-mir-378b	5384.14	6063.12	7070.53	7040.25	7705.54	5533.4
rno-mir-29c-2	154.98	136.234	145.127	163.185	174.347	145.104
rno-mir-3543-2	478.583	578.833	522.333	548.567	544.25	548.333
rno-mir-362	163	175	167.5	151	183	137
rno-mir-125b-1	10494.6	12632	13304.1	11869.2	13224.9	12604.7
rno-mir-101b	3953.53	4271.49	4431.4	4353.91	4432.85	3746.33
rno-mir-29c-1	154.98	136.234	145.127	163.185	174.347	145.104
rno-mir-1839	1418	1547.75	1616.58	1577.5	1718.75	1502.5
rno-mir-124-1	6.66667	5.33333	4	7.66667	8.66667	6.33333
rno-mir-322-2	186.333	219.917	204.667	178.667	193.25	198
rno-mir-344a-2	3.5	4.5	6	1.5	2.5	1.5
rno-let-7g	177433	189755	201053	195300	195695	179111
rno-mir-200a	142826	167517	157483	160035	171305	147157
rno-mir-196b-2	3961.76	4972.44	4972.95	4118.64	5101.35	4720.75
rno-mir-24-1	27013.8	29761.8	31221.7	27118.5	27674	29120.4
rno-mir-219a-1	50.5	59.5	61	56.5	51	48.5
rno-mir-455	3580.33	3592	3843.5	3837.33	3633	3302.83
rno-mir-299b	17	21	20	27	12	21
rno-mir-320	6488.66	6880.11	6372.45	6846.24	5824.77	6270.25
rno-mir-30c-1	21700.1	25549.9	24684.1	22939.9	25889.8	22346.3
rno-mir-3579	20	20	19	14	13	30
rno-mir-135b	2	17	8	5	7	2
rno-mir-6332	0	0	1	0	1	0
rno-mir-6216	5.16667	11.6667	7.5	11	12.8333	6.2
rno-mir-183	10440.5	11122.2	11483.8	11360.6	11157.2	11947.3
rno-mir-181c	336.5	279	314	298.5	364.5	311
rno-mir-702	55	58	52	33	56	40
rno-mir-1224	32	20.8333	21.5333	30.25	18	24
rno-mir-3556b-1	154.98	136.234	145.127	163.185	174.347	145.104
rno-mir-3084b-2	1.15397	0.458333	0.672222	0.2	0.375	0.125
rno-let-7c-2	51977	53021.3	55181.8	52035.7	55633.5	55345.9
rno-mir-34c	138.5	204	180	166	200.5	123.5
rno-mir-3587	257.132	258.501	282.521	256.927	286.322	253.954
rno-mir-542-3	32.8333	36.9524	33.2	36	38.4242	45.2333
rno-mir-26a	175436	192693	183291	169377	178854	169372
rno-mir-7b	479	631.85	571.583	580.167	564.167	599.333
rno-mir-9b-3	1049.76	1116.29	1197.82	1057.31	1001.9	1122.48
rno-mir-3585	23	24	20	33	16	13
rno-mir-340-2	1358.9	1399.5	1533.7	1386.74	1466.4	1325.33
rno-mir-1247	11	10	7	9	4	8
rno-mir-652	1041	1194	1177	1162.5	1225	1053.5
rno-mir-132	640.833	551	682	611	600	561
rno-mir-615	34	62	54	35.5	34.3333	49
rno-mir-212	159	170.5	217	167	176.5	147
rno-mir-3586	18390.3	20991.1	21024.3	20972.7	19470.4	20967
rno-mir-101a	10590.1	11016	11457.8	11280.7	12317	10083.7
rno-mir-3542-2	0.5	1	1.33333	1.5	0.5	2.33333
rno-mir-673	2	6	11	4	7	3
rno-mir-539	14	15	12	19	21	12
rno-mir-30e	21591	25258	24212.1	22976.5	23802.6	20050.3
rno-mir-18a	34	45.5	58	40	40.5	48
rno-mir-499	1022.5	1146	1086	1055.83	1105.25	1144.25
rno-mir-130a	306.786	326.333	321.75	321	284	265
rno-mir-127	3704.67	4515.33	4121.5	4191	4017.83	4198.5
rno-mir-29b-1	259.132	262.501	296.521	262.927	292.322	262.954
rno-mir-124-3	6.66667	5.33333	4	7.66667	8.66667	6.33333
rno-mir-27a	58551.6	54717.5	54485.3	53112.1	52951.4	52712.2
rno-mir-551b	2	1	0	0	0	0
rno-mir-223	518.5	392.25	660.75	512.25	613.333	457.25
rno-mir-153	22	29	34	34	31	25
rno-mir-192	766411	922957	888057	1.00369e+06	944522	830919
rno-mir-133a	622.667	685.444	723.833	597.944	785.533	581.111
rno-mir-409b	797	970	857	655	717.667	824.4
rno-mir-361	2407.69	2768.24	2662.75	2903.11	2640.67	2244.03
rno-mir-3596a	36976.7	37315.6	39615.6	35208.2	38548.3	39028.1
rno-mir-375	57657.5	68699	61373	61186	61776	66390
rno-mir-292	0	0	0	2	0	0
rno-mir-434-2	478.583	577.333	522.333	548.567	543.25	547.833
rno-mir-451	177.667	156.833	91	97	173.5	103
rno-mir-6317-2	0	0	0	0	0.666667	0
rno-mir-3577	10	16	9	2.76667	7	7
rno-mir-708	952.633	1120.18	1045.37	1160.28	1032.33	1071.58
rno-mir-547	143	190.983	169.5	183	211	151
rno-mir-206	104.976	53.4524	59.035	45.25	61.5	52.6667
rno-mir-34a	71	89	153.5	118	173	98
rno-mir-194-2	64188.5	76305.4	72215.1	72117.4	76937.5	65353.6
rno-mir-3542-1	0.5	1	1.33333	1.5	0.5	2.33333
rno-mir-6315	7.05	16	26	17	19	15
rno-mir-99b	25644.3	25821.2	27271.8	26173.5	25716	27233.2
rno-mir-363	574	695.5	618.5	415	300.5	273
rno-mir-6328	6	1	13	13	5	14
rno-mir-377	1	4	1	1	1	5
rno-mir-376a	4.75	3	7	12	4	5
rno-mir-1199	0	0	1	0	0	0
rno-mir-294	0	0	0	2	0	0
rno-mir-208a	0	0	0	0	0	0
rno-mir-3085	0	1	1	0	0	0
rno-mir-145	95396.2	95997.3	108294	91735.9	102482	87999
rno-mir-181b-2	1654.21	1664.23	1645.38	1517.17	1719.45	1463.75
rno-mir-3557	79872.5	89769.2	97132.4	89934.6	99794.7	87874.9
rno-mir-509	3	7	3	3.5	7	8
rno-mir-741	1	1	1	7	2	0
rno-mir-344b-1	1.28571	2.14286	2	2.14286	1	1
rno-mir-3559	2649.8	3265.2	3127.1	3244.7	3153	2954.23
rno-mir-493	139	163	165	180	151.5	198
rno-let-7i	210087	218940	241372	230015	220273	222071
rno-mir-219a-2	2.5	3.5	5.5	3	4.5	6.5
rno-mir-350-2	21.5	22	20.5	20.7778	20	17
rno-mir-331	175.5	196	182.5	177.5	213.577	182.577
rno-mir-29a	19027.5	19864.9	20944.2	19523.9	21422	18212.9
rno-mir-128-2	3298.42	3980.25	3532.42	3174	2775.58	3089.92
rno-mir-383	18	21	23	16	25	21.5
rno-mir-3120	1310.06	1445.52	1715.45	1508.44	1732.1	1450.88
rno-mir-743b	0.2	0	1	2	1	1
rno-mir-411	600.5	790.5	682.5	598.5	681.5	747
rno-mir-871	0	0	2	0	0	0
rno-mir-7578	2	1	2	1	1	1
rno-mir-351-1	187.333	230.786	195.783	182.152	215.067	173.5
rno-mir-6319-2	3.33333	2	4	2	2.66667	3.83333
rno-mir-10b	52122.1	57080.1	54396.8	47379.8	47328.3	55086.4
rno-mir-2985	0	0	0	0	0	0.166667
rno-mir-22	17696	19404.7	20399	17801.3	18993.7	18162.5
rno-mir-542-1	32.8333	36.9524	33.2	36	38.4242	45.2333
rno-mir-139	12059.5	13799.5	14102.3	12754.8	12039.9	12047.6
rno-mir-758	19	17	16	14	15	10
rno-mir-19a	218.833	279.5	268.5	244	246	225.333
rno-mir-295-1	0	0	0	0	0	0
rno-mir-429	17240.1	19453	19017.4	17911	19160	18377.1
rno-mir-346	3	1	2	0	5	5
rno-mir-598-2	98.65	94	88.7667	104.433	118.033	101.411
rno-mir-3556a	19027.5	19864.9	20944.2	19523.9	21422	18212.9
rno-mir-760	60	95	128.922	70.5833	65	82.25
rno-mir-23a	12646.5	13515.6	16899.2	14077.2	14786.4	12982.3
rno-mir-19b-2	173.833	202.833	169.033	144.333	150	146.5
rno-mir-100	22949	24668	27412.2	25107.2	26115	25904.5
rno-mir-676	2725	2992	2691.5	2740.5	2564	2862.5
rno-mir-1912	0	0	0	0	0	0
rno-mir-190b	44	47	72	53	49	56
rno-mir-149	1069	1352.58	1117.5	1219	1143.5	1173
rno-mir-3541	2.5	4.5	0	1	1.5	1
rno-mir-370	171.75	202	202	178	163.222	187
rno-mir-664-1	52.8333	36.75	57.5833	41.9167	48.9167	44.7667
rno-mir-9b-2	1050.26	1116.29	1197.82	1057.31	1001.9	1122.48
rno-mir-140	9568.88	9754.46	9617.25	9908.58	10819.9	9096.08
rno-mir-199a	27813.5	32254.1	33507.2	31303.6	38491.3	29946.1
rno-mir-338	177.583	222.593	206.25	218.7	207.667	258.917
rno-mir-6325	2	0	1	2	8	5
rno-mir-881	0	0	0	5	0	0
rno-mir-7a-1	15660.3	18649.1	19136.1	19169.6	16680.7	15272.4
rno-mir-376c	2	9	7	4.25	9	7
rno-mir-448	1	0	0	0	0	1
rno-mir-222	1902.95	1961.5	2100.25	1845.5	2085.2	1881.7
rno-mir-421	107	78	75	111	81	74
rno-mir-324	51.5	38.25	44.9167	56.25	58.1667	45.5
rno-mir-431	21	37.5	19.5	27.5	34.5	28
rno-mir-3580	0	0	0	0	0	0
rno-mir-3575	48835.5	53171	49147.8	46901.3	47586.7	47707.8
rno-mir-219b	2.5	3.5	5.5	3	4.5	6.5
rno-mir-450b-1	299.333	317.517	340.283	298.783	314.271	307.228
rno-let-7a-2	36976.7	37315.6	39615.6	35206.2	38547.3	39028.1
rno-mir-293	0	0	0	1	0	0
rno-mir-125b-2	10139.2	12100.5	12692.8	11384.9	12650.3	12033.7
rno-mir-592	2	4	2	6	4	12
rno-mir-3556b-2	154.98	136.234	145.127	163.185	174.347	145.104
rno-mir-141	4148.65	4018.92	3565.92	3866.4	4049.84	3378.92
rno-mir-154	14	7	4	8	4	4
rno-mir-877	33.25	38.3125	35.75	30.3409	22	21.6111
rno-mir-9a-3	1049.76	1116.29	1197.82	1057.31	1001.9	1122.48
rno-mir-1956	7	5	11	9	4	7
rno-mir-378a	79788.7	89746.7	97109.4	89929.1	99785.7	87865.9
rno-mir-328b	0.333333	0.666667	1.33333	0.666667	1.25	1.33333
rno-mir-195	3155.17	3364.39	3269.37	3190.75	3053.2	3252.38
rno-mir-449a	10	5	10	20	16	10
rno-mir-6321	0	0	0	0	0	2
rno-mir-26b	23505.7	26670.1	26968.9	25272.3	26382.5	22691.9
rno-mir-433	72	86	93	78	92	59
rno-mir-3068	571	664.333	730.7	664.7	757.75	563.5
rno-mir-495	103	106	133	114	107	114.5
rno-mir-106b	1422.63	1511	1577.33	1665.33	1467.18	1601.42
rno-mir-935	1	1	1	0	1	0
rno-mir-17-1	451.783	515.3	592.283	463.617	480	431.233
rno-mir-3072	1	0	0	1	2	1
rno-mir-28	7521.91	8362.93	8424.65	7894.64	8167.14	8029.97
rno-let-7e	7376.3	7142.83	7965.78	7226.01	7945.2	7580.94
rno-mir-423	8246.42	8839.33	9432.5	8972.45	8532.6	9107.08
rno-mir-196b-1	3961.76	4972.44	4972.95	4118.64	5101.35	4720.75
rno-mir-6317-1	0	0	0	0	0.666667	0
rno-mir-24-2	35272.6	38995.6	40648.6	35829.8	35743.3	37386.2
rno-mir-193b	14	19	14	10	25	17
rno-mir-369	104	117	124.833	109	121.5	116.5
rno-mir-379	832.333	1110.67	1047.67	973	1019.17	1152
rno-mir-450b-2	299.333	317.517	340.283	298.783	314.271	307.228
rno-mir-188	12	9	11.5	3.5	4	5
rno-mir-344b-3	0.285714	0.142857	0.0625	0.142857	0	0
rno-mir-298	4	7	4	4	7	7
rno-mir-1193	13	17	21	17	15	22
rno-mir-802	2.5	2	0	1	5	2
rno-mir-136	182.222	285.75	238	191	240.5	249.5
rno-mir-6320	0	1	0	0	0	0
rno-mir-6318	3.33333	4	6	5	3	9
rno-mir-1298	12	40	17	11	20	25
rno-mir-1b	64326.5	71491.4	74303	75119.7	77760.9	67910.8
rno-mir-301a	93.0625	111.25	132.917	89.3667	110.167	72.8333
rno-mir-3084a	0.311111	1.33333	0.222222	3	1	0.4
rno-mir-323	167	171	146	148	156.5	157
rno-mir-33	107	103.167	79.3667	118	88.3333	121.625
rno-mir-23b	17458	17927	22087.9	18684.5	20607.7	17169.7
rno-mir-181a-1	8366.03	9196.28	8385.07	8004.75	8386.08	7668.14
rno-mir-489	1	3	0	0	0	1
rno-mir-143	4.5931e+06	4.60046e+06	5.3163e+06	4.58874e+06	4.78487e+06	4.78458e+06
rno-mir-3473	2.03869	4.19643	3.75	3.62202	1.125	2.375
rno-mir-126b	127670	139310	133528	124466	124945	125165
rno-mir-152	17153.7	16865.2	18228.2	18166.6	19436.8	16889.4
rno-mir-3591	78.5	64	68	39	63	70
rno-mir-216b	9	10	11	2	11	4.5
rno-mir-326	79.6667	104.886	137.369	126.919	132.939	100.409
rno-mir-3589	730	745	853.5	800	780	722.75
rno-mir-485	113.25	163.5	117	106	108	101.5
rno-mir-185	2444.5	2572.98	2750.5	2825.17	2817.58	2469.08
rno-mir-191b	50924.5	56587.1	51217.4	50810.8	50471.7	45668.9
rno-mir-122	78.5	64	68	39	63	70
rno-mir-138-2	7.5	11.8333	10	18.7917	11	8.16667
rno-mir-6324	221.825	272	273.091	323.333	279.583	266.5
rno-mir-330	510.05	543.417	508.958	522.583	510.65	507.308
rno-mir-296	8	3	11	3	1	8
rno-mir-505	729	745	853.5	800	780	721.75
rno-mir-181a-2	8273.53	9087.28	8265.57	7877.75	8279.58	7584.14
rno-mir-300	131	143	147.417	116	163.5	130.5
rno-mir-3549	84	90.7	68.5	64.4	78.45	72
rno-mir-3548	142865	167558	157514	160072	171336	147189
rno-mir-325	31	39	48	47.8333	39.0769	44.6667
rno-mir-205	3407	4518	3587.25	3384	4031.5	3890
rno-mir-668	8	2	8	5	6	9
rno-mir-632	7.33333	18.3667	8.5	15	6	8.36667
rno-mir-342	578.5	658	612	520.5	433	269
rno-mir-92a-1	9268	11006.7	9695.83	9685.5	8767.5	8901.33
rno-mir-665	0	2	3	1	0	3
rno-mir-299a	17	21	20	27	12	21
rno-mir-218b	1126	1157.95	1310	1213.17	1243.17	1256.92
rno-mir-344b-2	0.285714	0.142857	0.0625	0.142857	0	0
rno-mir-667	5	14	4	12	3	8
rno-mir-3583	2	3	4.125	0	2	4
rno-mir-365	203.333	178.333	178	175.833	211.333	181.833
rno-let-7c-1	49873.7	50487.6	52605.7	49716	53314.8	52994.9
rno-mir-6314	0	0	0	0	0	0
rno-let-7f-2	165175	171099	184908	178896	182778	175865
rno-mir-20a	1600.08	1788.33	1912.67	1626.42	1728.83	1366.83
rno-mir-124-2	6.66667	5.33333	4	7.66667	8.66667	6.33333
rno-mir-3596c	7376.8	7142.83	7968.78	7226.01	7946.2	7580.94
rno-mir-1843a	1628.13	1795.37	1919.48	1683.31	1883.68	1549.72
rno-mir-196c	3524.57	4556.72	4369.85	3944	4676.86	4747.73
rno-mir-664-2	71.8333	74.75	87.25	66.9167	87.9167	85.7667
rno-let-7a-1	38429.6	38914.6	41259.2	36733.5	40104.8	40622.5
rno-mir-412	5	4	10	5	6	5
rno-mir-503-1	24	31.8333	53.8333	36.3333	34.6667	39
rno-mir-487b	22	32	25	20	11	22
rno-mir-3590	306.786	326.333	321.75	321	284	265
rno-mir-6334	0	0	0	1.5	1	1
rno-mir-3075	1	2	2	5.5	3	0
rno-mir-3573	0	0.5	2.05	0	1	1
