# Supplementary material for: Daily Profile of miRNAs in the Rat Colon and In Silico Analysis of Their Possible Relationship to Colorectal Cancer
Source: Biomedicines. 2025 Jul 31;13(8):1865. doi: 10.3390/biomedicines13081865 (PMC12383367; doi:10.3390/biomedicines13081865)
Supplement: Supplementary file 1 [file biomedicines-13-01865-s001.zip › biomedicines-3763672 Table S6.xls]

## Sheet: Sheet1
	Table S6 - Target genes of miRNAs with rhythmic patter sorted according to the acrophase
	D1	D1	D1	D1	D1		D2	D2	D2	D2		L1
	hsa-miR-128-3p	hsa-miR-129-5p	hsa-miR-139-5p	hsa-miR-150-5p	hsa-miR-425-5p		hsa-let-7g-5p	hsa-miR-148b-3p	hsa-miR-148a-3p	hsa-miR-185-5p		hsa-miR-30d-5p
	ABCA1	ABCB1	BCL2	ZEB1	CCND1		COL1A2	CCKBR	ROCK1	CDC42		TP53
	ADORA2B	SOX4	ATP7A	MYB	FGFR3		MYC	PIK3CA	DNMT1	RHOA		SNAI1
	BAX	SP1	CTNNB1	EGR2	SMAD2		HMGA2	ALCAM	NR1I2	CAMK4		EZH2
	BMI1	ABCG1	DVL1	P2RX7	PTEN		IGF2BP1	PRKAB1	PTEN	DNMT1		BCL9
	CSF1	KEAP1	FOS	MUC4	TGFB1		CDKN2A	MAP3K9	DNMT3B	DUSP4		SERPINE1
	CYP2C9	ABCC5	NR5A2	EP300	KDM6A		BCL2L1	HSP90AA1	RPS6KA5	EPHB2		NOTCH1
	DCX	LNCARSR	HDGF	TP53	MAFB		AGO1	ITGA5	CCKBR	HMGA1		KPNB1
	EPHB1	WNT4	IGF1R	SRCIN1	TACC3		THBS1	ROCK1	HOXC8	IGF1R		GNAI2
	EPHB2	PMEPA1	JUN	SP1	BTK		TGFBR1	NRAS	MAP3K4	SMAD7		CASP3
	HOXA10	E2F7	KRAS	CISH	PDCD10		SMAD2	CSF1	MMP7	NFATC3		SMAD1
	SMAD5	BDKRB2	MAD2L1	CCR6	THRB		AKT2	MLH1	WNT10B	SIX1		RUNX2
	NEK2	GRM5	MCL1	PDCD4	HMGCS2		HOXB1	DNMT1	SMAD2	SREBF1		SOCS1
	NTRK3	MAP3K7	MET	SSSCA1	CD44		GAB2	DNMT3B	MET	SREBF2		Snai1
	PDK1	SAE1	ABCC1	CREB1	HSPA1B		FN1	ACVR1	PDIA3	VEGFA		GPR78
	PPP1CC	ATG7	NOTCH1	STAT5B	MDM2		CASP3	HOTAIR	S1PR1	NPHS2		ATG2B
	RELN	ATG14	RAP1B	SNAI2	MAP3K5		KRAS	HLA-G	USP4	ARC		ATG5
	PTEN	RAB11FIP1	TCF4	BACH2	TNFRSF10B		IL13	GADD45A	MAP3K9	TRIM29		ATG12
	RXRA	PCAT1	ZEB1	SUFU	FOXJ3		BMI1	HMGA2	KLF6	POT1		BNIP3L
	SREBF1	APC	TMPO	AGO2			TNFRSF10B		SOS2	MZB1		BECN1
	SREBF2	FMR1	TPD52	CDKN1B			MMP16		WNT1	MCM10		PIK3R2
	VEGFC	NOTCH1	CXCR4	FOXP3			TBC1D9		STAT3	ALOX12
	FADD	NR4A2	ROCK2	IGF1R					ITGA9	AQP3
	KLF4	CAMTA1	OIP5	CBL					UBAP2	CASP14
	ABCG1	UBE2F	YTHDF1	VEGFA					FOXK2	EPAS1
	SIRT1	EIF2C3	SOX9	IGF2					TGIF2	AR
	GOLM1	CDK6	ELTD1	NOTCH3					IRS1	SCARB1
	MEG3	PAX7	PMP22	FLT3					CDC25B	NTRK3
	TP73-AS1	RET	ACTC1	COL4A4					CDKN1B	ATR
	NANOG	CAPN2	HRAS	BIRC5					ACVR1	EZH2
	IRS1	CAPN1	NFKB1	PLP2					SERPINE1	AKT1
	TGFBR1	BMPR2	PIK3CA	CXCR4					ITGB8	CCNE1
	FBXW7	ETV6	ZHX2	ADIPOR2					VAV2	CDK6
	PVRL4	GALNT1	FAM162A	SYNPO2					ITGA5	HMGA2
	MAPK14		RHOT1	PDIA6					BCL2L11	CORO2B
	WEE1		BLVRA	EREG					ERRFI1
	SUZ12		FOXO1	TOM1					IL15
	E2F3		SMARCA4	CNST					HLA-G
	GRM5		FOXD2-AS1	TRPS1					BCL2
	ISL1		TP53	CAST					TMED7
	SMAD2			AIFM2					PBXIP1
	POU5F1			C16orf63					MAFB
	RET			KRAS					RUNX3
	SOX2								PCGEM1
	CTDSP1								HNRNPK
	ARF6								PRNP
	SNAI2								MYC
	NLGN1								TXNIP
	LIN28A								HLA-C
	CTSB								AKT1
	EGFR
	CPEB3
	RUNX1
	DVL1
	NTRK2
	YWHAB
	DCLRE1C
	LINC01149
