# Supplementary material for: Daily Profile of miRNAs in the Rat Colon and In Silico Analysis of Their Possible Relationship to Colorectal Cancer
Source: Biomedicines. 2025 Jul 31;13(8):1865. doi: 10.3390/biomedicines13081865 (PMC12383367; doi:10.3390/biomedicines13081865)
Supplement: Supplementary file 1 [file biomedicines-13-01865-s001.zip › biomedicines-3763672 Table S7.xls]

## Sheet: Sheet1
															Table S7: Target genes and regulatory pathway indicated in Venn diagrams.
D1	D2	L1					Names	total	elements		D1	number of genes		D2	number of genes		L1	number of genes					Names	total	elements
ZEB1	COL1A2	TP53					D1 D2	20	CDK6		Gonadotropin-releasing hormone receptor pathway (P06664)	22		Inflammation mediated by chemokine and cytokine signaling pathway (P00031)	16		p53 pathway (P00059)	3					D1 D2 L1	3	CCKR signaling map (P06959)
MYB	MYC	SNAI1							PTEN		CCKR signaling map (P06959)	17		CCKR signaling map (P06959)	15		Wnt signaling pathway (P00057)	3							Wnt signaling pathway (P00057)
EGR2	HMGA2	EZH2							SMAD2		Angiogenesis (P00005)	15		Angiogenesis (P00005)	13		CCKR signaling map (P06959)	3							p53 pathway (P00059)
P2RX7	IGF2BP1	BCL9							MET		Apoptosis signaling pathway (P00006)	13		Interleukin signaling pathway (P00036)	12		Apoptosis signaling pathway (P00006)	2					D1 D2	23	PI3 kinase pathway (P00048)
MUC4	CDKN2A	SERPINE1							BMI1		Wnt signaling pathway (P00057)	13		Integrin signalling pathway (P00034)	12		Angiogenesis (P00005)	2							EGF receptor signaling pathway (P00018)
Myb	BCL2L1	NOTCH1							TGFBR1		Inflammation mediated by chemokine and cytokine signaling pathway (P00031)	12		PDGF signaling pathway (P00047)	12		Huntington disease (P00029)	2							Angiogenesis (P00005)
EP300	AGO1	KPNB1							PIK3CA		p53 pathway (P00059)	11		Gonadotropin-releasing hormone receptor pathway (P06664)	12		p53 pathway feedback loops 2 (P04398)	2							T cell activation (P00053)
TP53	THBS1	GNAI2							CDKN1B		TGF-beta signaling pathway (P00052)	11		p53 pathway (P00059)	11		PI3 kinase pathway (P00048)	2							B cell activation (P00010)
SRCIN1	TGFBR1	CASP3							CSF1		Huntington disease (P00029)	10		p53 pathway feedback loops 2 (P04398)	9		Gonadotropin-releasing hormone receptor pathway (P06664)	2							Huntington disease (P00029)
SP1	SMAD2	SMAD1							SREBF1		p53 pathway feedback loops 2 (P04398)	10		Ras Pathway (P04393)	9		Axon guidance mediated by netrin (P00009)	1							Apoptosis signaling pathway (P00006)
CISH	AKT2	RUNX2							BCL2		EGF receptor signaling pathway (P00018)	10		EGF receptor signaling pathway (P00018)	9		Metabotropic glutamate receptor group III pathway (P00039)	1							Insulin/IGF pathway-mitogen activated protein kinase kinase/MAP kinase cascade (P00032)
CCR6	HOXB1	SOCS1							VEGFA		Alzheimer disease-presenilin pathway (P00004)	8		PI3 kinase pathway (P00048)	9		JAK/STAT signaling pathway (P00038)	1							VEGF signaling pathway (P00056)
PDCD4	GAB2	Snai1							SREBF2		Integrin signalling pathway (P00034)	8		Apoptosis signaling pathway (P00006)	8		Alzheimer disease-presenilin pathway (P00004)	1							FAS signaling pathway (P00020)
SSSCA1	FN1	GPR78							IGF1R		Insulin/IGF pathway-protein kinase B signaling cascade (P00033)	8		T cell activation (P00053)	8		5HT1 type receptor mediated signaling pathway (P04373)	1							PDGF signaling pathway (P00047)
CREB1	CASP3	ATG2B							IRS1		PI3 kinase pathway (P00048)	8		FGF signaling pathway (P00021)	7		Integrin signalling pathway (P00034)	1							Integrin signalling pathway (P00034)
STAT5B	KRAS	ATG5							NTRK3		PDGF signaling pathway (P00047)	8		Insulin/IGF pathway-protein kinase B signaling cascade (P00033)	6		Insulin/IGF pathway-protein kinase B signaling cascade (P00033)	1							Oxidative stress response (P00046)
SNAI2	IL13	ATG12							EPHB2		Interleukin signaling pathway (P00036)	7		Wnt signaling pathway (P00057)	6		Inflammation mediated by chemokine and cytokine signaling pathway (P00031)	1							Alzheimer disease-presenilin pathway (P00004)
BACH2	BMI1	BNIP3L							KRAS		FGF signaling pathway (P00021)	7		TGF-beta signaling pathway (P00052)	6		Hypoxia response via HIF activation (P00030)	1							FGF signaling pathway (P00021)
SUFU	TNFRSF10B	BECN1							TNFRSF10B		B cell activation (P00010)	7		VEGF signaling pathway (P00056)	5		Heterotrimeric G-protein signaling pathway-Gi alpha and Gs alpha mediated pathway (P00026)	1							Inflammation mediated by chemokine and cytokine signaling pathway (P00031)
AGO2	MMP16	PIK3R2							MAFB		Ras Pathway (P04393)	6		B cell activation (P00010)	5		p53 pathway by glucose deprivation (P04397)	1							Insulin/IGF pathway-protein kinase B signaling cascade (P00033)
CDKN1B	TBC1D9						D1 L1	2	TP53		Heterotrimeric G-protein signaling pathway-Gi alpha and Gs alpha mediated pathway (P00026)	5		Alzheimer disease-presenilin pathway (P00004)	4		VEGF signaling pathway (P00056)	1							p53 pathway feedback loops 2 (P04398)
FOXP3	CCKBR								NOTCH1		VEGF signaling pathway (P00056)	5		Insulin/IGF pathway-mitogen activated protein kinase kinase/MAP kinase cascade (P00032)	4		T cell activation (P00053)	1							Interleukin signaling pathway (P00036)
IGF1R	PIK3CA						D2 L1	3	SERPINE1		T cell activation (P00053)	5		Hypoxia response via HIF activation (P00030)	4		P53 pathway feedback loops 1 (P04392)	1							Ras Pathway (P04393)
CBL	ALCAM								EZH2		Insulin/IGF pathway-mitogen activated protein kinase kinase/MAP kinase cascade (P00032)	4		Huntington disease (P00029)	4		FAS signaling pathway (P00020)	1							TGF-beta signaling pathway (P00052)
VEGFA	PRKAB1								CASP3		Heterotrimeric G-protein signaling pathway-Gq alpha and Go alpha mediated pathway (P00027)	4		p38 MAPK pathway (P05918)	4		TGF-beta signaling pathway (P00052)	1							Gonadotropin-releasing hormone receptor pathway (P06664)
IGF2	MAP3K9						D1	154	TMPO		Toll receptor signaling pathway (P00054)	4		Oxidative stress response (P00046)	4		Plasminogen activating cascade (P00050)	1							p38 MAPK pathway (P05918)
NOTCH3	HSP90AA1								CD44		p38 MAPK pathway (P05918)	4		Axon guidance mediated by netrin (P00009)	3		Endothelin signaling pathway (P00019)	1					D1	7	Parkinson disease (P00049)
FLT3	ITGA5								TPD52		Parkinson disease (P00049)	4		p53 pathway by glucose deprivation (P04397)	3		Opioid proopiomelanocortin pathway (P05917)	1							Toll receptor signaling pathway (P00054)
COL4A4	ROCK1								PPP1CC		Cadherin signaling pathway (P00012)	4		FAS signaling pathway (P00020)	3		PDGF signaling pathway (P00047)	1							Heterotrimeric G-protein signaling pathway-Gi alpha and Gs alpha mediated pathway (P00026)
BIRC5	NRAS								PAX7		Ubiquitin proteasome pathway (P00060)	3		Endothelin signaling pathway (P00019)	3		Opioid prodynorphin pathway (P05916)	1							Notch signaling pathway (P00045)
PLP2	CSF1								SRCIN1		FAS signaling pathway (P00020)	3		Cytoskeletal regulation by Rho GTPase (P00016)	2		Opioid proenkephalin pathway (P05915)	1							Cadherin signaling pathway (P00012)
CXCR4	MLH1								DCX		Oxidative stress response (P00046)	3		Cadherin signaling pathway (P00012)	2		Notch signaling pathway (P00045)	1							Heterotrimeric G-protein signaling pathway-Gq alpha and Go alpha mediated pathway (P00027)
ADIPOR2	DNMT1								SUFU		Notch signaling pathway (P00045)	3		Axon guidance mediated by Slit/Robo (P00008)	1		Enkephalin release (P05913)	1							Ubiquitin proteasome pathway (P00060)
SYNPO2	DNMT3B								PCAT1		JAK/STAT signaling pathway (P00038)	2		Axon guidance mediated by semaphorins (P00007)	1		Blood coagulation (P00011)	1					D2	4	Hypoxia response via HIF activation (P00030)
PDIA6	ACVR1								CXCR4		Interferon-gamma signaling pathway (P00035)	2		JAK/STAT signaling pathway (P00038)	1		Muscarinic acetylcholine receptor 2 and 4 signaling pathway (P00043)	1							Endothelin signaling pathway (P00019)
EREG	HOTAIR								MAPK14		Hypoxia response via HIF activation (P00030)	2		Heterotrimeric G-protein signaling pathway-Gq alpha and Go alpha mediated pathway (P00027)	1		Dopamine receptor mediated signaling pathway (P05912)	1							Axon guidance mediated by netrin (P00009)
TOM1	HLA-G								SOX9		Transcription regulation by bZIP transcription factor (P00055)	2		Plasminogen activating cascade (P00050)	1		Metabotropic glutamate receptor group II pathway (P00040)	1							p53 pathway by glucose deprivation (P04397)
CNST	GADD45A								SSSCA1		P53 pathway feedback loops 1 (P04392)	2		Parkinson disease (P00049)	1
TRPS1	HMGA2								HMGCS2		Cytoskeletal regulation by Rho GTPase (P00016)	2		Cell cycle (P00013)	1
CAST	ROCK1								EP300		Cell cycle (P00013)	2		Blood coagulation (P00011)	1
AIFM2	DNMT1								CTSB		Axon guidance mediated by netrin (P00009)	1		Angiotensin II-stimulated signaling through G proteins and beta-arrestin (P05911)	1
C16orf63	NR1I2								FAM162A		Axon guidance mediated by Slit/Robo (P00008)	1
KRAS	PTEN								ZEB1		Metabotropic glutamate receptor group III pathway (P00039)	1
CCND1	DNMT3B								PDK1		Alzheimer disease-amyloid secretase pathway (P00003)	1
FGFR3	RPS6KA5								EGR2		Nicotine pharmacodynamics pathway (P06587)	1
SMAD2	CCKBR								PDIA6		Endogenous cannabinoid signaling (P05730)	1
PTEN	HOXC8								C16orf63		p53 pathway by glucose deprivation (P04397)	1
TGFB1	MAP3K4								MAP3K7		Vitamin D metabolism and pathway (P04396)	1
KDM6A	MMP7								MEG3		Hedgehog signaling pathway (P00025)	1
MAFB	WNT10B								FOXJ3		Endothelin signaling pathway (P00019)	1
TACC3	SMAD2								GOLM1		Nicotinic acetylcholine receptor signaling pathway (P00044)	1
BTK	MET								AGO2		Enkephalin release (P05913)	1
PDCD10	PDIA3								CCR6		Blood coagulation (P00011)	1
THRB	S1PR1								SYNPO2		Dopamine receptor mediated signaling pathway (P05912)	1
HMGCS2	USP4								SOX4		Metabotropic glutamate receptor group I pathway (P00041)	1
CD44	MAP3K9								NR4A2
HSPA1B	KLF6								VEGFC
MDM2	SOS2								ARF6
MAP3K5	WNT1								FMR1
TNFRSF10B	STAT3								NANOG
FOXJ3	ITGA9								HSPA1B
ABCA1	UBAP2								RHOT1
ADORA2B	FOXK2								HOXA10
BAX	TGIF2								BMPR2
BMI1	IRS1								ADIPOR2
CSF1	CDC25B								NTRK2
CYP2C9	CDKN1B								MAP3K5
DCX	ACVR1								RXRA
EPHB1	SERPINE1								ATG7
EPHB2	ITGB8								ROCK2
HOXA10	VAV2								ABCG1
SMAD5	ITGA5								IGF2
NEK2	BCL2L11								RAP1B
NTRK3	ERRFI1								ISL1
PDK1	IL15								PDCD4
PPP1CC	HLA-G								TACC3
RELN	BCL2								POU5F1
PTEN	TMED7								UBE2F
RXRA	PBXIP1								FOXP3
SREBF1	MAFB								AIFM2
SREBF2	RUNX3								BIRC5
VEGFC	PCGEM1								ELTD1
FADD	HNRNPK								MDM2
KLF4	PRNP								PLP2
ABCG1	MYC								COL4A4
SIRT1	TXNIP								CTNNB1
GOLM1	HLA-C								BLVRA
MEG3	AKT1								EGFR
TP73-AS1	CDC42								NFKB1
NANOG	RHOA								SIRT1
IRS1	CAMK4								ABCC1
TGFBR1	DNMT1								CBL
FBXW7	DUSP4								SP1
PVRL4	EPHB2								CYP2C9
MAPK14	HMGA1								YTHDF1
WEE1	IGF1R								CCND1
SUZ12	SMAD7								CAPN2
E2F3	NFATC3								FLT3
GRM5	SIX1								SAE1
ISL1	SREBF1								EIF2C3
SMAD2	SREBF2								FADD
POU5F1	VEGFA								WNT4
RET	NPHS2								CREB1
SOX2	ARC								HDGF
CTDSP1	TRIM29								EREG
ARF6	POT1								DVL1
SNAI2	MZB1								FOS
NLGN1	MCM10								ABCA1
LIN28A	ALOX12								ZHX2
CTSB	AQP3								PMEPA1
EGFR	CASP14								SMARCA4
CPEB3	EPAS1								LINC01149
RUNX1	AR								CPEB3
DVL1	SCARB1								CAMTA1
NTRK2	NTRK3								HRAS
YWHAB	ATR								TOM1
DCLRE1C	EZH2								GRM5
LINC01149	AKT1								STAT5B
ABCB1	CCNE1								BDKRB2
SOX4	CDK6								APC
SP1	HMGA2								PMP22
ABCG1	CORO2B								THRB
KEAP1									GALNT1
ABCC5									P2RX7
LNCARSR									LIN28A
WNT4									TGFB1
PMEPA1									ETV6
E2F7									NR5A2
BDKRB2									RELN
GRM5									TRPS1
MAP3K7									NLGN1
SAE1									JUN
ATG7									ABCC5
ATG14									NOTCH3
RAB11FIP1									CAPN1
PCAT1									KEAP1
APC									MUC4
FMR1									FOXD2-AS1
NOTCH1									BACH2
NR4A2									OIP5
CAMTA1									CAST
UBE2F									ACTC1
EIF2C3									SNAI2
CDK6									KDM6A
PAX7									E2F7
RET									FGFR3
CAPN2									CISH
CAPN1									E2F3
BMPR2									ATP7A
ETV6									BAX
GALNT1									TP73-AS1
BCL2									FOXO1
ATP7A									SUZ12
CTNNB1									CTDSP1
DVL1									MCL1
FOS									PVRL4
NR5A2									ATG14
HDGF									Myb
IGF1R									PDCD10
JUN									RET
KRAS									RUNX1
MAD2L1									NEK2
MCL1									TCF4
MET									EPHB1
ABCC1									LNCARSR
NOTCH1									SOX2
RAP1B									SMAD5
TCF4									WEE1
ZEB1									FBXW7
TMPO									CNST
TPD52									ABCB1
CXCR4									DCLRE1C
ROCK2									MAD2L1
OIP5									RAB11FIP1
YTHDF1									ADORA2B
SOX9									YWHAB
ELTD1									KLF4
PMP22									MYB
ACTC1									BTK
HRAS							D2	85	AGO1
NFKB1									ROCK1
PIK3CA									USP4
ZHX2									ITGA5
FAM162A									HOXB1
RHOT1									ARC
BLVRA									WNT1
FOXO1									MMP7
SMARCA4									ALOX12
FOXD2-AS1									HOTAIR
TP53									PBXIP1
									TMED7
									SMAD7
									RPS6KA5
									ITGA9
									BCL2L11
									CDC25B
									RUNX3
									AKT1
									STAT3
									GADD45A
									FOXK2
									CASP14
									PDIA3
									DNMT1
									PRKAB1
									MCM10
									AKT2
									HNRNPK
									SIX1
									TGIF2
									CDC42
									CCNE1
									DUSP4
									S1PR1
									HOXC8
									PCGEM1
									AQP3
									IL15
									NPHS2
									MZB1
									NFATC3
									EPAS1
									NR1I2
									MMP16
									MLH1
									UBAP2
									ITGB8
									HLA-C
									ALCAM
									TRIM29
									CCKBR
									ERRFI1
									SOS2
									DNMT3B
									SCARB1
									CDKN2A
									VAV2
									HMGA1
									ACVR1
									MYC
									THBS1
									ATR
									BCL2L1
									TBC1D9
									AR
									WNT10B
									HLA-G
									GAB2
									IL13
									COL1A2
									CORO2B
									RHOA
									PRNP
									TXNIP
									CAMK4
									NRAS
									MAP3K9
									IGF2BP1
									MAP3K4
									HMGA2
									FN1
									HSP90AA1
									KLF6
									POT1
							L1	15	SNAI1
									ATG2B
									GNAI2
									ATG5
									BNIP3L
									Snai1
									ATG12
									GPR78
									SMAD1
									BECN1
									KPNB1
									BCL9
									PIK3R2
									SOCS1
									RUNX2
